# Supplementary material for: The 14-3-3 protein OsGF14f interacts with OsbZIP23 and enhances its activity to confer osmotic stress tolerance in rice
Source: Plant Cell. 2023 Jul 28;35(11):4173–89. doi: 10.1093/plcell/koad211 (PMC10615203; doi:10.1093/plcell/koad211)
Supplement: koad211_Supplementary_Data [file koad211_supplementary_data.zip]

Archive with 8 entries (8 files):
- Revisions Checklist.pdf
- tpc.22.01233Supplemental Data Sets S1S5.xlsx
- tpc.22.01233Supplemental DataSet S6. Summary of statistical analyses.xlsx
- tpc.22.01233Supplemental figures.pdf
- tpc.22.01233Supplemental File S1.pdf
- tpc.22.01233Supplemental File S2.pdf
- tpc.22.01233Supplemental File S3.txt
- tpc.22.01233Supplemental File S4.txt
