# Supplementary material for: The 14-3-3 protein OsGF14f interacts with OsbZIP23 and enhances its activity to confer osmotic stress tolerance in rice
Source: Plant Cell. 2023 Jul 28;35(11):4173–89. doi: 10.1093/plcell/koad211 (PMC10615203; doi:10.1093/plcell/koad211)
Supplement: koad211_Supplementary_Data [file koad211_supplementary_data.zip › tpc.22.01233Supplemental Data Sets S1S5.xlsx]

## Sheet: Supplemental Data Set S1
Supplemental Data. Ma et al. (2023). OsGF14f affects osmotic stress tolerance. Plant Cell.
Supplemental Data Set S1. List of the differentially expressed genes in Nip plants upon osmotic stress treatment. A total of 5868 genes showing significantly differential expression (foldchange > 2 and false discovery rate < 0.05) in Nip plants after a 4-h 20% PEG6000 treatment. Data shown in this table represent FPKM values of genes in three biological replicates.
ID	NIP_CK2_1_fpkm	NIP_CK2_2_fpkm	NIP_CK2_3_fpkm	NIP_PEG1_1_fpkm	NIP_PEG1_2_fpkm	NIP_PEG1_3_fpkm	log2FoldChange	pvalue	FDR
LOC_Os02g30910	0.0236	0.0661	0.0603	206.586	202.752	208.766	12.1314	4.89092e-76	3.96251e-74
LOC_Os05g31670	0	0	0	27.6182	35.6095	34.9893	11.9463	1.31881e-23	2.13999e-22
LOC_Os05g03130	0	0.0793	0	101.156	85.3116	87.3622	11.9037	2.07066e-23	3.31277e-22
LOC_Os11g26780	0.0356	0.05	0	48.6941	122.616	103.027	11.6662	2.01296e-27	3.92692e-26
LOC_Os03g04080	0	0	0	18.7182	30.3331	34.1316	11.2309	2.50405e-20	3.40341e-19
LOC_Os11g07911	0.1053	0	0.2694	287.722	251.724	248.261	11.0646	1.84432e-72	1.36768e-70
LOC_Os03g42520	0	0	0	5.2941	9.6513	9.5835	10.9322	3.6466e-19	4.60958e-18
LOC_Os03g58180	0	0	0	18.6944	41.8232	38.7083	10.8219	2.31496e-18	2.80331e-17
LOC_Os01g50910	0.0331	0.0928	0.1269	58.3871	133.675	129.8	10.4078	1.8992e-54	9.12177e-53
LOC_Os04g51796	0	0	0	4.1654	5.8734	6.2013	10.3419	1.54392e-17	1.76539e-16
LOC_Os01g45659	0.1268	0	0	52.2645	65.0526	55.255	10.1868	1.0207e-22	1.57115e-21
LOC_Os01g52830	0	0	0	4.4592	7.6029	6.678	10.1305	1.30789e-16	1.40915e-15
LOC_Os09g10620	0	0	0	3.1175	21.6397	18.0314	9.92285	6.2718e-13	5.22061e-12
LOC_Os08g34390	0	0.0997	0	16.6154	32.3034	28.6158	9.84173	1.9356e-20	2.64819e-19
LOC_Os11g32890	0	0	0	8.6256	7.3562	10.5747	9.82906	1.0092e-15	1.02158e-14
LOC_Os06g23350	0	0	0	5.5422	6.4372	5.6258	9.67922	1.87704e-15	1.86443e-14
LOC_Os07g05940	0.3436	0.3375	0.2199	222.053	242.644	234.855	9.62927	0	0
LOC_Os04g33920	0	0.0482	0	5.6407	14.3651	14.9574	9.62728	1.89936e-14	1.76062e-13
LOC_Os01g28960	0	0	0	2.3791	6.7828	7.3741	9.60289	1.33722e-13	1.16865e-12
LOC_Os05g05930	0.0445	0	0	10.672	15.7263	17.1892	9.58148	2.9954e-15	2.91924e-14
LOC_Os04g31710	0	0	0	3.1171	5.9101	6.6587	9.55278	2.9335e-14	2.68857e-13
LOC_Os01g20030	0.1	0	0	23.1676	24.2493	25.7015	9.29266	4.66201e-19	5.86383e-18
LOC_Os08g18974	0	0.0274	0	3.6009	4.681	5.6517	9.12754	6.85969e-14	6.10269e-13
LOC_Os02g43330	1.5739	1.9372	2.0851	1189.55	878.718	862.905	9.09148	0	0
LOC_Os11g24060	0	0	0.0235	2.7901	3.8476	5.1179	8.96979	3.30973e-13	2.81259e-12
LOC_Os01g10490	0	0	0	2.7794	3.7188	3.4047	8.96267	5.10282e-13	4.27885e-12
LOC_Os11g19850	0	0	0	6.5555	3.9224	3.5211	8.94008	3.86037e-12	3.0368e-11
LOC_Os09g21120	0.2989	0.3595	0.6011	233.211	176.598	173.119	8.91901	4.87353e-207	3.26326e-204
LOC_Os04g52110	0	0	0	1.8511	4.5241	4.4376	8.89673	7.24057e-12	5.55762e-11
LOC_Os05g46480	1.0817	1.1583	1.6758	255.646	774.397	718.703	8.82306	2.24151e-115	3.47144e-113
LOC_Os02g26280	0	0	0	2.1231	2.6788	3.4151	8.79907	2.62401e-12	2.08802e-11
LOC_Os04g49980	0.2856	0.2004	0.1218	45.5981	111.547	115.663	8.79277	3.87698e-55	1.88597e-53
LOC_Os01g16920	0	0	0	0.9776	5.0299	5.1331	8.77562	4.02471e-10	2.66201e-09
LOC_Os03g51350	0.1923	0.5398	0.3939	105.469	172.264	168.219	8.72091	4.96754e-118	8.195e-116
LOC_Os07g33280	0	0.1249	0.2848	61.6336	45.7282	46.8638	8.72019	1.20455e-47	4.77747e-46
LOC_Os01g06630	0	0	0	4.6074	3.5119	3.2355	8.67952	8.03753e-12	6.13829e-11
LOC_Os11g19840	0	0	0	1.8408	2.3643	2.8117	8.67072	5.8029e-12	4.49818e-11
LOC_Os03g04190	0.0477	0.1003	0.2745	54.5508	52.1786	47.5505	8.62189	2.20513e-90	2.22133e-88
LOC_Os08g07240	0	0	0	8.5655	5.1271	6.5498	8.54697	3.12752e-11	2.27479e-10
LOC_Os10g36180	0.2012	0.251	0.2862	81.1808	95.282	87.2963	8.54108	2.02318e-171	9.03132e-169
LOC_Os07g39960	0	0	0	1.0928	2.581	4.2764	8.53039	4.07058e-10	2.68689e-09
LOC_Os01g50400	0.162	0.1895	0.2074	37.7681	85.4383	77.0403	8.52047	1.38126e-75	1.0995e-73
LOC_Os12g08700	0.1351	0.3792	0.0865	59.8069	72.9542	69.0379	8.50462	3.02955e-50	1.30134e-48
LOC_Os11g26570	0	0.1842	0.168	20.3763	51.1549	43.5157	8.48436	2.05358e-46	7.89726e-45
LOC_Os10g02880	0.3473	0.4177	0.6668	260.813	110.32	114.704	8.48396	5.89898e-82	5.20528e-80
LOC_Os03g61160	0.4007	0.3969	0.3319	68.5673	154.928	158.267	8.42008	2.28361e-109	3.18949e-107
LOC_Os05g11620	0.1464	0	0	27.6125	12.4087	14.2641	8.36545	2.80432e-18	3.38332e-17
LOC_Os02g57840	0.1675	0.141	0.0858	37.0173	45.4421	44.5122	8.3383	1.47397e-66	9.50606e-65
LOC_Os01g72270	0.2683	0.1569	0.2862	66.1797	78.5172	76.4426	8.29104	1.83996e-160	6.16008e-158
LOC_Os05g28210	0.0452	0	0	6.6392	5.247	5.7227	8.26649	2.29757e-11	1.69167e-10
LOC_Os11g43790	0.0476	0	0.0609	6.798	13.1597	13.2311	8.20979	5.125e-14	4.619e-13
LOC_Os04g25880	0	0	0	1.9649	2.0315	2.1627	8.154	1.76373e-10	1.20255e-09
LOC_Os09g21290	0	0	0.0384	1.6985	3.9535	5.2881	8.14385	4.07225e-10	2.68722e-09
LOC_Os03g60580	11.3197	12.7978	8.5466	2662.98	3175.41	3086.68	8.13312	0	0
LOC_Os01g58850	0	0	0.116	10.6651	9.3378	9.3444	8.1119	1.80702e-20	2.47524e-19
LOC_Os03g20680	0.0835	0.1563	0.3207	28.3586	62.5579	56.2073	8.10297	3.14973e-62	1.81536e-60
LOC_Os03g18490	0.1126	0	0.048	11.1237	18.2544	18.1693	8.08278	4.69135e-25	8.12811e-24
LOC_Os08g23870	0	0.3077	0.1123	17.0206	41.758	39.4977	8.03302	1.31937e-32	3.18862e-31
LOC_Os06g12290	0.0946	0	0	5.0977	10.485	11.233	7.92609	1.2407e-12	1.0124e-11
LOC_Os08g17500	0	0	0	1.9251	1.0502	1.0171	7.89903	5.62207e-09	3.30387e-08
LOC_Os02g26270	0	0	0	2.3143	0.8533	0.9251	7.8755	2.63093e-08	1.4398e-07
LOC_Os05g49730	0.2218	0.3112	0.2839	49.4701	69.6064	64.4779	7.87043	2.94871e-128	6.04777e-126
LOC_Os02g26720	0.0238	0.1002	0.1523	19.7528	19.8327	19.2255	7.86914	5.05169e-53	2.33754e-51
LOC_Os10g40040	0.1199	0	0.0767	10.3766	18.2113	20.2186	7.86166	1.86506e-31	4.32381e-30
LOC_Os05g24770	0	0	0.0368	1.8609	3.1897	3.4923	7.85644	5.42267e-10	3.5262e-09
LOC_Os06g21910	0	0	0	0.719	6.0896	3.4822	7.85492	2.49755e-07	1.22833e-06
LOC_Os03g04780	0	0	0	5.3732	5.0563	5.7827	7.81078	2.17487e-09	1.33386e-08
LOC_Os05g11610	0	0	0	5.5034	1.5814	1.9157	7.79115	9.82843e-08	5.08186e-07
LOC_Os01g28970	0	0.2241	0	8.3196	16.73	17.4365	7.78848	3.45292e-17	3.85718e-16
LOC_Os03g21650	0	0	0.2031	14.216	14.5874	12.0095	7.77818	3.88806e-13	3.2881e-12
LOC_Os01g57370	0	0	0.0472	2.6329	3.1014	3.1276	7.67482	6.54646e-13	5.43334e-12
LOC_Os05g39250	1.1194	1.6389	1.6818	173.697	338.085	306.695	7.56807	6.16988e-136	1.37709e-133
LOC_Os06g46740	2.2071	3.0527	1.937	238.657	531.773	513.919	7.50704	1.11883e-127	2.1958e-125
LOC_Os07g44430	0	0	0	1.4238	2.3803	1.8805	7.4956	2.73509e-08	1.49357e-07
LOC_Os08g22370	0	0	0	2.1712	1.6471	1.2504	7.4915	4.39555e-08	2.35235e-07
LOC_Os04g56309	0	0.1667	0	7.3633	9.8384	7.8298	7.47678	4.03078e-12	3.16758e-11
LOC_Os11g26790	0.3973	2.1871	1.9168	129.177	340.499	306.597	7.45629	1.43444e-23	2.31934e-22
LOC_Os02g26260	0.1413	0	0	11.4259	10.3219	9.5914	7.45217	3.75564e-09	2.24707e-08
LOC_Os12g33040	0	0	0	1.1834	3.8944	4.9288	7.4239	4.17624e-07	2.00034e-06
LOC_Os11g26760	0.3248	0.3255	0.1188	26.9457	53.8562	48.5652	7.40388	1.24276e-51	5.56944e-50
LOC_Os03g19290	0.4854	0.6324	0.5769	61.7078	107.021	106.373	7.38536	1.87211e-112	2.78564e-110
LOC_Os01g53650	0	0	0	1.4678	1.3717	1.1766	7.36169	5.51924e-08	2.93029e-07
LOC_Os05g12040	0.0429	0	0	3.1227	2.5187	2.4085	7.34991	2.33663e-11	1.71876e-10
LOC_Os12g05210	0.762	0.6289	1.4342	55.9833	211.369	181.568	7.32806	5.32929e-52	2.42653e-50
LOC_Os06g19630	0.0304	0.0426	0	2.7431	3.824	4.5405	7.28004	3.11756e-20	4.22718e-19
LOC_Os02g52590	0	0	0.0607	3.9289	1.886	2.7845	7.27974	1.58092e-10	1.08114e-09
LOC_Os01g20206	0.7341	0.7726	1.2332	145.151	133.133	130.652	7.27962	1.86478e-166	6.84734e-164
LOC_Os08g01710	0	0	0	2.3166	1.291	1.4959	7.24547	2.47972e-07	1.22009e-06
LOC_Os02g26794	0	0	0	0.372	2.3045	2.8827	7.2385	4.92851e-06	2.05725e-05
LOC_Os12g34430	0.2256	0	0	18.5435	7.7972	11.4833	7.2157	7.39533e-10	4.74661e-09
LOC_Os03g60560	0.3988	0.5036	0.6636	43.2009	92.4184	82.4388	7.16225	6.58316e-76	5.25868e-74
LOC_Os12g32610	0.115	0.4843	0.3926	29.4495	50.3578	47.9412	7.1118	4.81326e-63	2.80253e-61
LOC_Os01g20204	0	0.1106	0	4.5667	2.981	5.9662	7.07781	7.62375e-08	3.98902e-07
LOC_Os03g07180	0	0.0996	0.0454	3.4187	7.8212	6.1595	7.07314	3.01943e-23	4.78027e-22
LOC_Os12g37540	0	0	0	1.4638	1.0304	1.6112	6.99751	7.40458e-07	3.44448e-06
LOC_Os08g02220	0.0202	0	0	1.0882	1.3429	0.7641	6.96326	1.14173e-07	5.86611e-07
LOC_Os07g24000	0.1182	0	0.0378	9.7971	5.9363	4.9376	6.95523	1.50421e-18	1.83323e-17
LOC_Os03g17790	3.3408	6.2833	5.2764	486.491	645.234	635.114	6.94374	2.39499e-207	1.65225e-204
LOC_Os01g27200	0	0.0644	0.0587	6.3674	3.2909	3.4729	6.93327	1.44449e-09	9.01213e-09
LOC_Os09g02180	1.9416	1.5892	0.6212	87.8514	216.062	202.278	6.92697	3.48909e-47	1.37189e-45
LOC_Os06g45184	0.3088	0.4789	0.1248	32.3395	36.0488	38.3646	6.92522	4.20376e-134	9.11454e-132
LOC_Os06g10820	0.116	0.1628	0.4454	19.7716	33.4332	26.1901	6.85115	7.96733e-37	2.23931e-35
LOC_Os02g52670	0.0782	0	0.2501	13.5313	12.0778	10.5564	6.82567	6.28968e-28	1.25496e-26
LOC_Os01g12520	1.7513	1.3355	1.949	152.339	210.402	195.596	6.8186	3.2797e-230	2.66663e-227
LOC_Os10g37660	0.9538	0.5555	0.6909	62.2858	90.7941	92.4314	6.81064	1.45873e-168	5.72578e-166
LOC_Os10g30150	0	0	0.0535	1.9723	2.0727	1.9104	6.80948	1.54323e-07	7.79181e-07
LOC_Os01g58230	0.0509	0	0	2.4697	2.5232	1.4618	6.79538	3.63553e-09	2.18151e-08
LOC_Os03g33520	0	0.031	0.0283	1.6954	1.5834	2.5065	6.78863	1.09234e-09	6.91358e-09
LOC_Os11g26750	0.0775	0	0	2.8715	3.1836	3.6409	6.75806	1.31453e-09	8.24198e-09
LOC_Os02g30610	0.0566	0	0	1.2197	2.9145	2.695	6.70564	1.24926e-08	7.08536e-08
LOC_Os03g08410	0	0	0.0291	0.7363	1.2175	1.0698	6.69912	3.81857e-07	1.83753e-06
LOC_Os08g28710	0.3071	0.1774	0.3699	24.8026	28.0823	26.6876	6.55946	3.84385e-128	7.74417e-126
LOC_Os03g60570	0.766	0.396	1.29	64.3689	80.5997	80.7091	6.55009	1.2396e-116	1.95977e-114
LOC_Os01g06740	0.8906	1.0523	1.1999	60.3441	109.663	109.373	6.50774	1.00708e-121	1.77731e-119
LOC_Os03g64260	0	0	0.0514	2.0552	1.361	1.1525	6.49976	1.76058e-06	7.82074e-06
LOC_Os04g43200	1.5511	2.9444	3.1918	137.799	273.178	259.598	6.48106	4.2627e-90	4.27509e-88
LOC_Os06g05420	1.2046	1.1972	1.2205	88.9236	108.258	116.391	6.47146	7.46765e-162	2.61551e-159
LOC_Os05g49940	7.189	7.0344	7.0822	424.065	676.095	669.103	6.40519	1.79637e-230	1.51468e-227
LOC_Os06g44190	1.3663	3.8342	2.9145	146.244	246.477	253.782	6.38699	3.95193e-70	2.77684e-68
LOC_Os12g27830	0.0523	0.0733	0.1338	7.0752	6.6097	6.7166	6.37986	7.9757e-29	1.66277e-27
LOC_Os04g40070	0.0778	0.0182	0.0996	5.9419	4.195	5.9923	6.36913	2.54145e-37	7.35179e-36
LOC_Os04g10690	0.2306	0.1176	0.1878	13.5552	14.9243	15.7006	6.36094	6.30092e-72	4.64229e-70
LOC_Os06g48300	2.1975	2.8521	2.4258	199.18	185.588	189.698	6.31795	0	0
LOC_Os03g16170	1.6751	1.4931	1.6898	92.3427	146.301	140.027	6.31205	2.52317e-196	1.43606e-193
LOC_Os08g41750	0	0.0928	0	1.2025	2.7157	2.3726	6.29651	9.02377e-08	4.68282e-07
LOC_Os11g05410	0.2741	0.3526	0.3801	28.4366	23.9197	20.1806	6.23708	2.93336e-77	2.43726e-75
LOC_Os10g39920	0.5675	0.3484	0.4994	41.9604	31.8712	29.2088	6.21355	6.96963e-69	4.76488e-67
LOC_Os06g03670	0.3273	0.1378	0.2933	7.2768	26.1667	23.2377	6.21203	6.56389e-28	1.30738e-26
LOC_Os02g06410	0	0.035	0.1278	1.8496	4.4592	4.8532	6.20132	1.48442e-13	1.2943e-12
LOC_Os05g46350	0.5097	0.4087	0.7144	31.1295	41.2079	42.7888	6.17174	1.05342e-119	1.77646e-117
LOC_Os03g61360	1.579	2.0544	1.7637	163.071	102.13	99.8793	6.14245	3.62597e-101	4.41437e-99
LOC_Os02g15860	18.3806	20.5233	20.0456	1855.04	1050.77	1021.1	6.119	5.868e-99	6.88613e-97
LOC_Os12g12080	1.1934	1.4775	1.7071	76.7528	104.591	110.803	6.10581	2.85335e-157	8.89856e-155
LOC_Os05g50570	0.2578	0.296	0.39	15.2834	22.1588	23.7342	6.06411	7.32812e-73	5.50601e-71
LOC_Os03g43750	0.2098	0.0184	0.3021	9.5412	12.8777	12.3391	6.03677	1.26575e-46	4.90067e-45
LOC_Os12g29400	4.7707	3.9817	4.5794	217.428	329.619	310.531	6.03449	3.00686e-213	2.2082e-210
LOC_Os05g34700	0.0654	0	0.251	6.9578	7.0186	5.9146	6.02111	3.79152e-28	7.63197e-27
LOC_Os06g02640	0.0484	0	0	1.1088	1.3258	1.3899	5.95507	1.56922e-05	6.0912e-05
LOC_Os07g37400	0	0.1776	0.081	3.8364	5.4049	4.7894	5.94405	1.08479e-17	1.25108e-16
LOC_Os02g01590	4.9268	6.8192	6.3397	283.788	402.515	393.268	5.93521	1.29854e-235	1.13702e-232
LOC_Os01g06560	0.6984	0.9503	0.5959	26.5479	52.6615	54.4939	5.9287	8.2714e-75	6.5158e-73
LOC_Os04g52750	0.2263	0	0	7.0132	4.8206	3.1504	5.89717	3.0785e-08	1.67547e-07
LOC_Os07g44850	0.6068	1.3482	0.7767	39.653	60.0766	51.8699	5.8548	3.56684e-91	3.64138e-89
LOC_Os03g56060	0.397	0.4033	0.4029	26.2252	20.0463	20.4891	5.8443	5.20848e-106	6.85412e-104
LOC_Os01g08220	0.0312	0	0.04	2.0622	1.4257	0.5299	5.81943	6.25201e-06	2.57897e-05
LOC_Os01g12820	0.5589	0.1893	0.3207	21.9169	18.5241	18.7636	5.7875	1.75786e-69	1.2164e-67
LOC_Os06g17070	0.1298	0.026	0	1.5993	4.2327	3.3643	5.7819	6.24738e-14	5.58194e-13
LOC_Os01g42860	20.8744	13.7394	13.6981	779.9	878.704	911.12	5.76339	2.35024e-203	1.44609e-200
LOC_Os02g37480	0.0507	0.3555	0.454	3.2088	20.7497	20.4336	5.73885	9.46878e-13	7.76536e-12
LOC_Os01g28840	0.3473	0.3101	0.303	11.5696	18.7531	19.8169	5.72836	2.4589e-75	1.94372e-73
LOC_Os06g13720	0.589	0.6734	0.6143	23.0142	38.008	34.9317	5.71219	5.69484e-96	6.35533e-94
LOC_Os02g52380	0.0682	0	0.1745	4.4711	3.468	4.2417	5.67704	1.16142e-20	1.60151e-19
LOC_Os11g19864	2.0923	0.8584	0.9083	77.0843	56.8993	57.5301	5.67386	1.31346e-59	7.05242e-58
LOC_Os10g35050	0.0594	0.2499	0.4938	9.0768	14.2426	15.0272	5.65796	1.31577e-29	2.83662e-28
LOC_Os03g27980	0.8101	0.1166	0.4519	15.9518	27.4668	25.1278	5.62883	3.79915e-34	9.72906e-33
LOC_Os05g41490	0.5577	0.5217	1.0877	29.7356	36.5742	37.3971	5.6256	2.77311e-96	3.14093e-94
LOC_Os02g54254	7.1312	6.2996	6.3846	363.905	287.354	293.981	5.62404	3.20871e-238	3.04373e-235
LOC_Os04g34970	0.2008	0	0	2.2315	5.1707	3.6679	5.61257	6.68465e-09	3.90112e-08
LOC_Os09g30490	0.3935	0.2761	0.1889	7.4222	20.141	14.4424	5.60683	1.95419e-23	3.13745e-22
LOC_Os09g18090	0.0679	0.0636	0	2.5324	1.4175	2.3347	5.59104	7.58509e-12	5.80835e-11
LOC_Os09g08570	0.0817	0.0573	0	3.0823	2.5572	1.0663	5.5871	2.39481e-07	1.17971e-06
LOC_Os01g11600	19.7066	17.9177	20.5808	1019.96	840.647	846.383	5.58517	3.69287e-199	2.21242e-196
LOC_Os03g02050	0.2274	0.0638	0.4075	4.5351	14.5331	14.3059	5.57841	3.56115e-17	3.97222e-16
LOC_Os05g48650	0.2438	0.399	0.26	7.7729	17.0072	16.8071	5.57324	5.57994e-29	1.16973e-27
LOC_Os01g64000	0.0823	0.0866	0.079	3.6314	3.7563	4.0543	5.57044	1.58632e-25	2.82363e-24
LOC_Os04g27800	0.4685	0.9859	0.2998	18.4609	31.6135	29.1905	5.56876	3.76224e-25	6.57339e-24
LOC_Os01g61610	0.1402	0.123	0.0673	5.7849	4.4565	5.1458	5.56588	4.9814e-34	1.26853e-32
LOC_Os05g49440	0.0284	0.0796	0.0363	2.2557	1.9613	2.0367	5.54994	4.23884e-11	3.04421e-10
LOC_Os02g33680	1.045	1.2958	1.3374	31.0395	70.1013	66.8841	5.54173	2.04624e-66	1.31224e-64
LOC_Os02g26430	0.1767	0.3471	0.3166	14.1395	10.6906	11.7126	5.53236	1.24923e-37	3.64149e-36
LOC_Os05g38290	2.635	2.5419	2.9509	90.4187	140.591	136.338	5.52889	2.22624e-172	1.03434e-169
LOC_Os12g07030	0.1836	0.4509	0.8227	12.6189	26.8528	25.284	5.51865	3.74745e-32	8.93345e-31
LOC_Os01g74490	2.889	4.1784	3.1856	107.789	172.491	176.209	5.51509	8.0871e-116	1.26103e-113
LOC_Os08g06190	0.1747	0.0306	0	3.9432	2.6774	3.2208	5.4984	5.35605e-15	5.13414e-14
LOC_Os02g53690	0.0587	0.0275	0	0	2.4513	1.5332	5.48645	0.000563338	0.00167028
LOC_Os03g57640	1.0323	1.1054	0.7301	32.647	47.8241	42.8947	5.45895	7.49626e-110	1.06662e-107
LOC_Os06g13320	0.0216	0.182	0	3.8165	2.1149	2.06	5.44921	5.28194e-11	3.76955e-10
LOC_Os11g06770	0.0451	0.1267	0.1348	1.723	5.7878	5.1243	5.42146	1.03055e-18	1.26888e-17
LOC_Os03g57880	2.06	2.758	2.7773	103.706	105.074	100.674	5.39945	1.58964e-247	1.80948e-244
LOC_Os06g43020	0.6759	0.5836	0.7986	23.6429	31.6309	29.448	5.39551	1.86226e-105	2.43657e-103
LOC_Os04g32320	0.1131	0	0.1447	3.5801	3.9076	3.3201	5.36753	1.49204e-17	1.70951e-16
LOC_Os07g34520	8.8001	6.1935	6.9365	377.747	248.352	244.608	5.36489	4.63075e-100	5.54861e-98
LOC_Os02g26470	0.2713	0.8564	0.3472	14.7098	20.9586	20.8849	5.35896	2.82608e-31	6.47269e-30
LOC_Os10g29570	0.3036	0.8521	1.2629	13.704	41.5744	40.2169	5.35103	4.69959e-21	6.62893e-20
LOC_Os01g32780	15.4232	11.1616	13.4264	545.277	515.91	506.527	5.33206	9.5859e-241	9.91966e-238
LOC_Os09g27330	0	0.2082	0.1266	4.5305	3.1599	4.001	5.30272	5.69611e-11	4.05116e-10
LOC_Os05g31020	1.2112	0.9226	1.1959	30.6561	47.408	51.1897	5.30148	2.99422e-107	4.05752e-105
LOC_Os01g64360	0.9037	1.4492	1.6936	29.7867	65.3218	59.9345	5.29542	2.65335e-52	1.21541e-50
LOC_Os01g53220	0.2246	0.2701	0.2053	9.8973	8.5757	7.9119	5.29175	3.97969e-34	1.018e-32
LOC_Os12g13890	0.0345	0.0485	0	1.1634	0.5856	1.3974	5.2904	2.80337e-05	0.00010454
LOC_Os02g44870	16.7636	25.0317	25.7942	752.825	930.92	862.717	5.2744	2.44422e-169	9.93664e-167
LOC_Os07g37730	0.0736	0.3613	0.1648	4.6581	8.7534	8.0636	5.24716	1.14837e-26	2.14293e-25
LOC_Os03g44380	2.0165	1.531	1.3434	63.1563	57.2031	60.6859	5.24433	3.36767e-168	1.27781e-165
LOC_Os08g19420	0	0	0.24	3.3207	3.0045	2.2375	5.24318	1.03056e-08	5.88753e-08
LOC_Os06g04990	0.1834	0.5145	0.5632	14.8712	15.6851	13.9256	5.23872	4.61743e-44	1.66067e-42
LOC_Os06g02040	0.4904	0.3823	0.2092	7.1948	18.1913	15.3597	5.23396	9.27947e-22	1.35161e-20
LOC_Os06g46920	1.0226	0.699	0.9396	26.5292	37.6791	33.4629	5.21592	1.07813e-102	1.34125e-100
LOC_Os06g25010	1.1249	0.9285	0.5081	41.1439	26.5778	24.0059	5.20697	5.11833e-44	1.83214e-42
LOC_Os06g48000	0.0957	0	0	0.9029	2.2056	0.7913	5.19248	1.15966e-05	4.60827e-05
LOC_Os04g44150	0.1812	0.4722	0.0994	9.3127	7.9335	8.5472	5.19045	4.95324e-32	1.17587e-30
LOC_Os09g15670	7.5324	5.2303	5.0011	203.659	211.673	213.801	5.18008	1.81769e-179	8.99599e-177
LOC_Os02g32520	19.9391	16.1001	17.6737	633.849	620.794	637.389	5.17967	0	0
LOC_Os11g43760	0.1343	0.1077	0.0246	2.9465	3.3773	3.2295	5.1607	6.24816e-23	9.74284e-22
LOC_Os12g38140	0.0445	0.0624	0.1139	1.5588	3.3078	2.6132	5.14319	1.35566e-08	7.6621e-08
LOC_Os04g59540	1.0999	1.1432	0.9489	43.6214	31.7352	33.2567	5.13949	5.22942e-124	9.67911e-122
LOC_Os02g50110	4.4026	2.3432	1.1658	52.9751	114.428	112.132	5.13723	1.54581e-28	3.16474e-27
LOC_Os09g03190	0.2147	0.0861	0.2355	2.9747	7.678	8.2837	5.13556	8.78145e-18	1.01843e-16
LOC_Os03g12820	3.4894	5.1137	5.2351	127.299	173.192	169.165	5.12419	6.46497e-148	1.81706e-145
LOC_Os05g04210	0	0.1664	0.1012	2.7701	3.1453	2.3735	5.12349	2.53514e-10	1.70828e-09
LOC_Os03g27110	0	0.1169	0.0711	2.3205	1.8837	1.5588	5.11154	7.7046e-10	4.93537e-09
LOC_Os10g23240	0.8783	2.4649	1.1242	31.9516	55.2091	59.1451	5.11063	1.82608e-26	3.37713e-25
LOC_Os01g06310	0.9321	1.9962	2.1975	23.1328	75.2319	72.9803	5.09086	2.17798e-27	4.24157e-26
LOC_Os01g50420	0.1569	0.0629	0.2295	5.7372	4.6471	4.6504	5.09006	4.20819e-27	8.06427e-26
LOC_Os01g56690	0.0898	0.1259	0	0.8465	2.8092	3.5725	5.08414	8.72268e-07	4.02719e-06
LOC_Os12g05690	0.3879	0.4899	0.5461	18.2399	13.8606	14.0222	5.0826	4.20687e-42	1.44455e-40
LOC_Os10g06690	0	0.1029	0.1877	2.7667	2.4867	3.6369	5.07757	7.40861e-07	3.44565e-06
LOC_Os10g25230	0	0.0507	0.3237	2.7748	4.2877	4.8566	5.07524	2.35435e-10	1.59143e-09
LOC_Os06g44260	0.3413	1.1013	1.0919	21.9317	29.1493	29.7488	5.06471	2.31359e-44	8.37381e-43
LOC_Os06g35960	1.9495	2.4549	2.4311	37.2096	93.1186	93.9017	5.05899	1.4601e-51	6.53056e-50
LOC_Os01g18220	1.229	1.1893	1.1661	44.8779	35.7559	34.7027	5.05545	2.35908e-107	3.21598e-105
LOC_Os03g58320	0.1595	0.0746	0.1701	3.1154	4.7484	5.4801	5.04542	5.2871e-21	7.42543e-20
LOC_Os06g11290	2.0886	2.7541	1.868	62.0434	76.0663	76.1198	5.04156	1.22641e-172	5.81674e-170
LOC_Os01g27449	0.3419	0.1599	0	1.5356	7.2335	7.9822	5.02506	9.29823e-09	5.33477e-08
LOC_Os10g35080	0.5389	0.4124	0.1254	14.5213	9.9026	10.1014	5.02243	1.32921e-23	2.15533e-22
LOC_Os09g27550	0.0296	0.0416	0.0758	1.9961	0.8501	1.5854	4.99929	1.43019e-07	7.25481e-07
LOC_Os01g04330	11.1765	10.1138	11.0911	409.241	292.87	295.401	4.9961	1.29569e-124	2.43782e-122
LOC_Os02g32580	11.2917	13.0229	15.9098	307.244	486.58	460.906	4.99498	1.59692e-129	3.36625e-127
LOC_Os04g33820	0.3976	0.3586	0.7269	14.4248	15.8877	15.1577	4.98652	3.82481e-61	2.1342e-59
LOC_Os05g38300	0.1051	0.2949	0	2.5488	3.9747	5.349	4.98018	2.76103e-06	1.19456e-05
LOC_Os02g50350	16.3167	13.7312	15.878	573.539	407.771	414.669	4.97727	6.31668e-128	1.26145e-125
LOC_Os05g39770	4.8306	5.5095	6.9078	126.183	206.331	197.637	4.97252	2.62813e-116	4.12635e-114
LOC_Os04g43660	0.0865	0	0.0221	1.9583	0.8575	0.6774	4.95917	2.25328e-07	1.11276e-06
LOC_Os07g09420	1.7577	2.0891	2.276	52.8229	66.3635	63.6848	4.94517	2.10947e-193	1.14343e-190
LOC_Os01g18170	0.198	0.4366	0.869	10.3674	16.8229	17.2408	4.93902	3.483e-28	7.02337e-27
LOC_Os03g61150	3.9417	5.1801	4.7606	128.389	144.395	134.281	4.92253	1.22557e-248	1.46849e-245
LOC_Os03g58500	1.0497	0	0.1919	17.1736	12.9069	9.5891	4.92044	1.109e-09	7.01125e-09
LOC_Os09g26260	0.1276	0.1194	0.2451	5.1021	5.0771	3.9701	4.90152	1.45294e-27	2.85398e-26
LOC_Os08g32060	0.2577	0.4679	0.5237	11.5578	11.7403	12.0848	4.89657	1.65177e-74	1.28342e-72
LOC_Os09g20330	0.3378	0.1422	0.3027	7.601	8.5906	6.9655	4.8877	2.97655e-30	6.52834e-29
LOC_Os03g44290	0	0.1248	0	0.8988	1.4789	0.8705	4.87326	3.64358e-06	1.54728e-05
LOC_Os01g19770	0.0653	0	0.1253	0.8357	2.3415	2.4284	4.86704	1.63553e-07	8.23042e-07
LOC_Os07g34280	0.2503	0	0.0583	3.802	2.76	2.7323	4.85798	8.89651e-12	6.77158e-11
LOC_Os02g28220	0.1825	0.0569	0.5191	6.1752	7.4317	7.7016	4.84641	1.74692e-21	2.51234e-20
LOC_Os01g62770	0.3005	0.2108	0.261	8.6043	6.5646	6.5272	4.84629	3.22115e-57	1.63689e-55
LOC_Os02g12680	0.1929	0.0902	0.0274	2.166	3.2985	3.6365	4.83328	1.81459e-16	1.93403e-15
LOC_Os02g56820	0.0179	0.2005	0	1.3479	2.1899	2.1914	4.8244	1.50207e-08	8.4414e-08
LOC_Os07g47670	0.6952	1.0365	1.0566	18.3238	29.3518	28.4652	4.82185	2.0038e-51	8.92732e-50
LOC_Os04g55240	0.4013	0.5229	0.4402	6.3721	15.662	15.7479	4.82178	2.091e-28	4.24655e-27
LOC_Os01g39020	0.4232	0.2639	0.4815	8.8381	11.406	12.2731	4.81652	3.49946e-52	1.59657e-50
LOC_Os04g45890	0.5334	0.2758	0.3234	18.3075	5.6016	6.3016	4.7958	5.21338e-16	5.38755e-15
LOC_Os07g26320	0.3126	0	0	0.702	3.941	4.8957	4.78604	0.000472269	0.00142406
LOC_Os02g09830	0.673	0.7083	0.2153	21.3659	10.6418	10.2101	4.78278	7.22057e-20	9.58505e-19
LOC_Os11g05380	0.2497	0.3772	0.3441	9.1591	8.7149	7.3678	4.76859	1.23888e-48	5.12805e-47
LOC_Os01g72900	3.1011	2.1757	2.2326	42.1297	87.1158	73.2659	4.76772	3.87313e-50	1.65433e-48
LOC_Os02g45780	2.0849	1.8283	2.3348	40.3394	64.1181	61.2159	4.75722	2.2946e-96	2.61194e-94
LOC_Os03g15340	0.048	0	0.123	0.7119	1.4407	2.4447	4.75281	3.70823e-05	0.000135573
LOC_Os11g47590	0.1341	0	0	1.0121	1.7844	1.1554	4.74531	1.93293e-06	8.54633e-06
LOC_Os09g23595	0.7209	0.6627	0.4772	17.6839	15.0417	15.766	4.73924	8.5418e-66	5.3571e-64
LOC_Os08g10500	94.2317	104.275	103.325	1658.73	3126.11	3066.05	4.72749	6.52247e-96	7.24344e-94
LOC_Os01g73110	1.9774	2.3652	2.9042	34.1978	79.3478	73.6504	4.71716	1.05444e-47	4.19674e-46
LOC_Os01g06890	0.274	0.2035	0.3507	6.297	7.6922	7.319	4.71549	1.09039e-55	5.3615e-54
LOC_Os05g37060	0.0396	0	0.2536	2.0287	3.1004	2.2752	4.71198	2.53073e-08	1.38797e-07
LOC_Os01g62260	1.1207	1.2231	1.3945	31.3315	30.3666	32.8255	4.70915	2.76488e-110	3.95882e-108
LOC_Os05g33960	0.2621	0.3218	0.3983	7.5039	8.5448	8.4226	4.69461	1.01285e-63	6.0048e-62
LOC_Os12g43140	0.0547	0.2301	0.1399	1.6199	4.205	4.4219	4.68236	2.57607e-08	1.41148e-07
LOC_Os01g49710	0.8793	0.5047	0.665	18.3625	16.9914	16.4818	4.67475	1.64639e-50	7.13939e-49
LOC_Os02g47840	2.8445	2.6403	3.3045	70.8099	71.562	73.8967	4.66154	3.07636e-159	9.72728e-157
LOC_Os01g03750	5.0287	5.3787	4.1676	74.6927	143.892	143.079	4.65915	9.64893e-69	6.53944e-67
LOC_Os01g37200	0	0.1633	0.3724	2.4303	5.5392	4.7078	4.65902	2.73443e-08	1.49357e-07
LOC_Os10g25400	1.0268	1.3353	1.0257	22.6749	30.5693	29.6431	4.65806	3.63461e-98	4.22171e-96
LOC_Os03g50490	0.0646	0.1208	0.0826	1.4789	2.4419	2.5278	4.65445	2.88711e-14	2.64711e-13
LOC_Os07g27390	0.2269	0.3745	0.4612	8.2538	8.4937	8.7435	4.65288	1.30262e-64	7.86614e-63
LOC_Os05g25040	0.1557	0.0486	0	1.4454	2.1662	1.6935	4.6409	5.75883e-11	4.09449e-10
LOC_Os01g50700	0.1667	0.2807	0.2134	3.571	5.8259	6.3304	4.62679	1.23401e-31	2.89028e-30
LOC_Os05g50940	0.2228	0	0.114	3.3615	2.4402	2.8489	4.62138	1.65625e-09	1.02658e-08
LOC_Os01g12690	0.1503	0.0351	0.1282	2.9018	1.9922	2.8434	4.61545	3.94599e-14	3.5862e-13
LOC_Os06g10030	0.1051	0.5899	0.5381	11.753	7.6753	7.955	4.59922	1.93452e-11	1.43364e-10
LOC_Os05g42070	1.2705	1.4644	0.9873	16.0173	33.9652	38.4302	4.59482	7.91451e-34	2.00202e-32
LOC_Os03g08320	2.8099	3.5523	3.8455	49.5901	98.1015	93.0878	4.58912	1.11461e-63	6.59099e-62
LOC_Os03g36279	0.5517	0.1683	0.307	4.8475	9.4776	10.4859	4.58025	1.74553e-22	2.6581e-21
LOC_Os08g04630	0.9936	0.7658	1.0389	20.9482	23.5062	20.3268	4.56548	7.93752e-128	1.57135e-125
LOC_Os06g37140	0.5103	0.4633	0.6915	10.4743	15.1094	12.6523	4.55783	9.92606e-48	3.95756e-46
LOC_Os08g43334	0.3726	0.5683	0.6843	10.543	14.0287	12.1781	4.55648	9.36275e-66	5.83979e-64
LOC_Os09g27950	2.2406	2.0211	2.6117	49.5947	55.4384	52.4229	4.5561	1.58545e-198	9.25495e-196
LOC_Os03g62920	0.3279	0.4601	0	9.7196	3.421	4.4932	4.55283	1.90737e-05	7.30785e-05
LOC_Os01g40280	1.7983	2.5583	2.2377	37.1171	56.5108	56.518	4.54917	1.82368e-89	1.80513e-87
LOC_Os06g03710	0.1189	0.0167	0.0609	0.705	2.0626	1.9399	4.5411	4.19934e-11	3.01775e-10
LOC_Os01g03360	1.3826	1.1464	2.2522	29.0849	39.953	39.243	4.53573	4.80553e-65	2.9252e-63
LOC_Os03g09170	2.9124	2.4908	3.0175	44.6576	73.1378	73.5513	4.5326	1.64873e-87	1.55747e-85
LOC_Os04g37570	0.5407	0.2414	0.1887	5.2981	7.9485	8.9804	4.50261	2.8231e-25	4.96298e-24
LOC_Os08g40690	0.1079	0.0378	0.1381	2.5433	1.7583	2.0411	4.50142	1.07123e-11	8.10218e-11
LOC_Os05g02450	0.6393	0.897	1.0227	12.4346	22.977	20.5774	4.48798	1.59816e-55	7.82448e-54
LOC_Os03g48770	0.7267	0.5998	1.1489	12.9008	21.5174	19.8032	4.48435	2.69412e-37	7.78355e-36
LOC_Os06g48310	0.6148	0	0.4721	12.0943	6.254	6.0979	4.47872	3.66707e-08	1.97924e-07
LOC_Os03g48310	2.0513	1.1513	1.4617	38.9613	30.4088	31.1826	4.47084	5.45456e-70	3.79751e-68
LOC_Os12g37519	3.1086	3.9167	2.8824	81.8404	63.9089	65.7339	4.46931	2.45244e-92	2.57291e-90
LOC_Os04g32070	0.0529	0.0371	0.0676	1.4241	0.9649	1.0001	4.4679	1.75679e-07	8.81145e-07
LOC_Os01g50410	0.9522	1.4887	1.0446	11.1428	31.2911	33.0883	4.46273	3.21991e-27	6.21224e-26
LOC_Os04g27810	1.038	2.0167	1.3286	18.1812	40.0896	35.0119	4.45868	6.37739e-27	1.20688e-25
LOC_Os07g34006	0.606	0.3401	0.7135	2.09	13.8759	20.4648	4.45706	4.00385e-11	2.88546e-10
LOC_Os03g08940	4.1211	5.6892	4.8491	52.5683	135.134	128.377	4.45531	2.7721e-37	7.9987e-36
LOC_Os10g09240	3.8393	3.9817	3.8455	61.997	94.8363	92.9426	4.4526	1.02479e-91	1.06531e-89
LOC_Os04g45950	0.0606	0.1274	0.0969	1.8355	2.1122	1.9359	4.45191	1.42849e-19	1.8594e-18
LOC_Os06g28790	0.0455	0.1278	0.0583	2.6385	1.366	0.6538	4.44833	3.49413e-05	0.000128344
LOC_Os04g38690	0	0.0547	0.0998	0	1.8816	1.374	4.4414	0.00883599	0.0199228
LOC_Os03g07140	0.0597	0.0335	0.0612	1.4969	0.8413	0.9042	4.42654	6.57294e-12	5.06909e-11
LOC_Os02g48190	3.0124	3.3815	3.5589	60.6296	73.4102	71.6274	4.4104	2.19403e-239	2.17171e-236
LOC_Os09g03200	0.1618	1.3622	0.6212	4.5779	21.0998	17.5251	4.4046	2.08949e-07	1.03682e-06
LOC_Os07g09050	0.3215	0.4119	0.322	7.1757	7.1642	7.0415	4.39453	4.07304e-64	2.45309e-62
LOC_Os03g60370	5.9018	7.6555	6.1158	141.733	124.745	126.205	4.36774	4.06157e-150	1.21665e-147
LOC_Os04g52550	0.1137	0.1015	0.0397	2.1997	1.4554	1.4564	4.36157	8.65279e-18	1.00454e-16
LOC_Os08g01910	2.7354	4.5124	3.7374	62.9499	77.2226	76.6499	4.35332	9.23127e-101	1.11787e-98
LOC_Os06g04220	0.381	0.4455	0.5689	8.6402	8.1145	10.606	4.34748	7.88757e-21	1.0956e-19
LOC_Os10g32658	0	0.1821	0.0415	0.8306	1.3116	1.99	4.34401	1.25662e-05	4.96499e-05
LOC_Os01g40094	8.47	9.2633	11.0029	145.687	216.46	207.334	4.34156	3.2437e-128	6.5934e-126
LOC_Os08g01370	0.3803	0.8894	1.7848	9.394	26.6162	23.8225	4.34025	8.80638e-12	6.70746e-11
LOC_Os08g31860	1.1951	1.1665	0.9975	17.4309	25.5444	23.4265	4.33542	1.56557e-74	1.22061e-72
LOC_Os10g35070	9.1661	13.4963	15.6127	154.169	313.525	282.321	4.31874	8.63074e-52	3.90631e-50
LOC_Os01g12660	0	0.1396	0.191	2.429	1.9133	1.801	4.30475	5.82548e-09	3.41723e-08
LOC_Os01g03680	0	0.1559	0.0474	1.3474	0.8694	1.3534	4.30199	2.64625e-05	9.92334e-05
LOC_Os01g52730	1.1523	1.2182	1.0708	17.8648	24.4346	23.5454	4.29357	1.63005e-109	2.30495e-107
LOC_Os02g52210	5.0867	5.3818	5.2882	101.867	101.625	95.5523	4.29068	4.10737e-257	5.50049e-254
LOC_Os03g15270	2.5561	2.9179	2.9665	37.5031	60.1979	63.3498	4.28595	9.2059e-83	8.21889e-81
LOC_Os01g65520	6.2978	6.0897	6.5509	137.683	106.689	108.457	4.26877	1.25215e-127	2.43645e-125
LOC_Os07g25960	0.0996	0.0932	0.0425	2.3263	1.1258	0.91	4.26223	1.85096e-06	8.20783e-06
LOC_Os02g02730	2.2717	2.1828	2.7495	22.6888	57.5744	55.9716	4.2616	1.64674e-36	4.57191e-35
LOC_Os01g03730	8.2891	7.939	7.3502	163.744	134.362	137.483	4.25391	5.59542e-138	1.28672e-135
LOC_Os08g30520	0.0782	0.2469	0.1251	3.4505	2.4729	2.041	4.24643	1.79892e-14	1.67024e-13
LOC_Os03g50960	5.8951	4.5882	2.9472	94.0067	74.7738	76.93	4.23485	2.45097e-54	1.17224e-52
LOC_Os09g36790	0.8728	1.5104	1.9735	17.1685	29.5171	33.0687	4.23239	9.71942e-34	2.45313e-32
LOC_Os11g03780	1.7252	1.4078	1.7226	32.1954	28.7209	27.6713	4.23061	4.71165e-121	8.18821e-119
LOC_Os08g43700	0	0.2264	0.1377	2.3185	1.8233	1.8948	4.20742	4.26665e-06	1.79546e-05
LOC_Os09g34230	17.6035	16.8355	18.6295	308.523	326.33	317.549	4.20608	0	0
LOC_Os09g26880	30.2123	28.1933	28.0204	508.801	520.17	518.851	4.20352	0	0
LOC_Os03g48760	0.2673	0.2251	0.2737	1.8728	6.6235	5.4421	4.19784	2.27149e-09	1.3905e-08
LOC_Os06g04240	0.6561	1.2746	0.5813	7.5472	19.9406	17.1886	4.19253	3.98072e-18	4.75722e-17
LOC_Os04g20749	0.5244	0.4328	0.3948	8.8517	7.5218	7.7686	4.19007	3.01892e-33	7.48679e-32
LOC_Os01g49720	1.5201	1.5087	1.0439	19.2316	29.493	23.7078	4.1822	9.8604e-54	4.66698e-52
LOC_Os01g21144	0.1206	0.4513	0.2744	3.5747	5.8016	5.1761	4.16997	3.96167e-22	5.92584e-21
LOC_Os01g24710	29.9456	33.5696	33.8987	485	607.731	613.328	4.16697	1.10846e-263	1.68235e-260
LOC_Os03g08310	0.5665	0.2484	0.3172	3.3866	9.049	8.039	4.1667	6.7137e-15	6.4005e-14
LOC_Os07g47100	5.2335	5.2993	5.8522	92.9719	95.828	96.846	4.16571	0	0
LOC_Os09g26780	3.6379	2.3821	3.6558	58.0529	54.6085	55.9832	4.15849	2.44263e-97	2.80853e-95
LOC_Os05g42080	0.9339	1.5288	2.7891	11.7441	40.394	39.4069	4.15569	9.48761e-12	7.20944e-11
LOC_Os11g42410	0.3018	0.4234	0.3379	4.7771	7.6736	5.267	4.11031	7.75321e-20	1.02503e-18
LOC_Os08g43210	0.8265	0.5798	0.3366	7.1365	12.4433	10.295	4.10574	5.59198e-24	9.26543e-23
LOC_Os01g72530	2.3264	4.2488	3.4974	49.4538	58.9907	58.1648	4.1002	1.31411e-72	9.77679e-71
LOC_Os07g07410	10.0225	10.8014	10.4602	74.7895	233.171	220.778	4.09618	4.62275e-31	1.05136e-29
LOC_Os07g37210	0.9417	1.2047	0.7444	16.1944	14.555	16.4808	4.08086	1.29268e-57	6.6282e-56
LOC_Os07g38130	7.4491	7.9634	8.0421	132.278	126.811	123.428	4.07288	9.41e-211	6.69463e-208
LOC_Os05g47730	0.9557	0.894	1.1416	7.8116	21.2703	20.537	4.07209	8.43096e-18	9.79782e-17
LOC_Os02g54140	1.2505	1.6962	1.2271	13.7033	27.886	26.6545	4.06472	2.77795e-32	6.64316e-31
LOC_Os01g60600	0.1064	0.0597	0.109	1.9502	1.3602	1.1945	4.06392	3.12122e-10	2.08686e-09
LOC_Os05g38660	4.7423	5.9577	5.5754	80.8316	86.8667	94.9155	4.0604	2.13007e-134	4.66281e-132
LOC_Os02g52010	3.1932	3.3513	3.0568	71.5983	41.5397	40.2815	4.05765	8.37573e-43	2.92009e-41
LOC_Os09g33530	1.8627	1.9048	1.3334	21.608	30.3219	31.1261	4.05666	1.13127e-81	9.90554e-80
LOC_Os04g48070	0.4908	0.6246	0.4675	8.458	8.4396	8.4605	4.05334	1.2303e-80	1.06095e-78
LOC_Os02g04780	0.0529	0.1854	0.3044	1.2817	4.859	2.5519	4.05273	3.54486e-08	1.91646e-07
LOC_Os01g09220	1.5086	1.1854	1.1585	28.537	16.8402	16.1434	4.05061	1.055e-35	2.84239e-34
LOC_Os12g37320	0.1214	0.1022	0.1553	2.5178	1.5825	1.9637	4.04888	6.9531e-12	5.3532e-11
LOC_Os07g48900	0.3336	0.1338	0.305	2.8255	4.9102	5.1002	4.04867	4.7391e-12	3.71013e-11
LOC_Os04g42860	0.2209	0.0258	0.0236	1.4633	1.7284	1.4173	4.04412	8.15579e-08	4.25274e-07
LOC_Os05g42150	0.1338	0.1252	0.1522	2.3439	2.2687	1.921	4.03368	7.91483e-21	1.09871e-19
LOC_Os08g34500	1.4211	0.7732	1.1878	16.7629	19.4775	18.545	4.03307	1.11019e-59	5.97509e-58
LOC_Os05g34830	9.7008	12.1242	12.1207	145.693	204.509	191.754	4.03288	6.05439e-133	1.30032e-130
LOC_Os07g40290	1.0892	0.6423	0.6667	14.3131	11.7129	12.298	4.02674	4.725e-49	1.96653e-47
LOC_Os07g44140	1.1301	1.1553	0.6819	18.6412	13.5585	14.5583	4.0259	1.57943e-46	6.1048e-45
LOC_Os08g08440	3.437	4.6082	4.4478	35.9649	85.7568	77.2953	4.01954	1.69385e-36	4.69697e-35
LOC_Os03g03370	3.6551	3.5383	3.5538	41.0752	66.8406	62.4507	4.01623	1.0562e-81	9.28393e-80
LOC_Os07g10840	113.752	117.341	113.673	2051.56	1680.22	1642.16	4.01073	4.58096e-146	1.21268e-143
LOC_Os01g72460	6.1702	5.7311	7.1184	82.7205	108.568	106.206	4.00182	2.21801e-128	4.59046e-126
LOC_Os03g16020	1.2694	1.0019	1.8277	12.0783	26.5884	25.7789	3.99694	3.67716e-20	4.96821e-19
LOC_Os06g07220	0.2051	0.0959	0	0.8752	2.0509	1.9631	3.98046	6.49659e-06	2.67356e-05
LOC_Os08g31090	0.5837	0.6552	0.8591	9.9091	11.4179	10.4738	3.97213	1.50351e-45	5.59294e-44
LOC_Os12g12880	5.7892	7.4749	5.9511	46.3835	123.642	127.305	3.97204	4.60865e-31	1.04921e-29
LOC_Os12g13910	4.9109	6.528	5.5635	54.2929	103.63	103.489	3.97058	4.85834e-54	2.31391e-52
LOC_Os04g06590	0.1668	0.1504	0.1982	2.969	2.6407	2.1918	3.96602	5.04655e-26	9.16187e-25
LOC_Os08g02030	4.5552	3.9672	3.791	65.3933	60.8952	60.3817	3.96185	8.50042e-141	2.05873e-138
LOC_Os02g38890	2.7448	1.2324	2.6699	39.052	33.0739	29.6585	3.96122	6.38564e-28	1.27299e-26
LOC_Os08g33710	54.2969	45.7113	44.0893	836.788	670.456	658.757	3.95854	1.34389e-107	1.84307e-105
LOC_Os06g05470	1.1026	1.4181	0.9408	20.9209	15.2171	15.3477	3.95282	9.85034e-33	2.39586e-31
LOC_Os12g05440	0.7233	0.7105	0.4012	6.0423	10.6277	11.2959	3.952	1.58622e-27	3.10774e-26
LOC_Os04g47720	0.1018	0.1428	0.1824	2.6881	2.177	1.4081	3.94887	3.24791e-12	2.56654e-11
LOC_Os12g43870	6.9946	7.7564	5.6311	64.7501	133.142	110.269	3.94597	2.72437e-39	8.42704e-38
LOC_Os06g48210	0.8221	0.793	0.6795	10.845	12.8421	10.7055	3.94161	2.6557e-70	1.88348e-68
LOC_Os08g32980	34.194	35.0758	35.6527	489.759	533.437	539.971	3.93699	0	0
LOC_Os05g27090	0.8346	0	0.2849	10.7202	3.2652	2.6866	3.93458	5.06016e-05	0.000181075
LOC_Os02g52780	10.5942	10.2077	10.4995	151.216	157.488	154.703	3.92838	0	0
LOC_Os04g39110	0.0909	0.765	0.3489	4.4071	6.0431	6.7588	3.92624	1.29929e-10	8.95811e-10
LOC_Os07g01810	0.4269	0.8104	0.5464	5.6842	11.0035	9.3399	3.91561	2.94279e-25	5.16941e-24
LOC_Os06g11980	6.4289	8.2941	9.443	104.23	130.762	118.411	3.91332	3.01854e-104	3.86068e-102
LOC_Os10g38820	0.098	0.1032	0.1882	1.0238	1.7261	2.9748	3.91121	7.61126e-09	4.41472e-08
LOC_Os12g04900	0.0385	0.2704	0.148	0.6232	2.9156	3.0183	3.90899	1.78476e-05	6.8658e-05
LOC_Os09g25770	5.5551	4.6131	3.1631	71.6364	58.6338	63.9419	3.9079	6.71886e-62	3.83362e-60
LOC_Os05g51670	25.1492	21.1076	20.9317	365.088	301.26	309.788	3.90752	3.39622e-125	6.4432e-123
LOC_Os09g37976	1.3968	0.3459	0.7711	11.9183	12.7858	12.5446	3.90055	1.07072e-21	1.55459e-20
LOC_Os10g37670	0.0485	0.2041	0.3102	1.6981	3.2872	2.91	3.89369	2.09356e-07	1.03862e-06
LOC_Os02g48280	0.5701	0	0.7296	9.1066	5.4161	4.4634	3.89311	3.42538e-07	1.65532e-06
LOC_Os04g48490	0.1534	0.0615	0.1683	1.0336	1.7436	2.9177	3.89293	2.77151e-09	1.68122e-08
LOC_Os04g57350	0.1099	0.2056	0.1875	3.0108	1.7676	2.1991	3.87472	2.66725e-14	2.45008e-13
LOC_Os07g39740	0.6531	0.4752	0.5263	7.5287	7.6657	8.6812	3.87292	8.43248e-42	2.86957e-40
LOC_Os03g20120	25.7694	23.3707	25.2054	361.202	345.279	350.696	3.87198	4.36065e-254	5.51525e-251
LOC_Os03g21040	4.8793	4.8413	4.4382	55.8537	74.1951	70.768	3.86055	9.14164e-162	3.15331e-159
LOC_Os08g36330	0.1874	0.0876	0.2132	2.9171	1.5203	2.3908	3.83844	5.53055e-12	4.29282e-11
LOC_Os03g26490	0.7362	1.8364	1.2563	13.941	22.9871	15.5846	3.83495	6.71674e-25	1.15843e-23
LOC_Os09g36200	17.7729	14.8278	15.7383	188.714	249.244	235.567	3.83382	1.00378e-169	4.31171e-167
LOC_Os10g33810	0.5154	0.609	0.5208	4.0566	10.0813	8.7787	3.82767	1.61888e-19	2.09168e-18
LOC_Os01g46760	1.4216	1.4628	1.5162	19.4724	20.7014	19.8811	3.81333	5.64439e-95	6.20774e-93
LOC_Os02g41580	13.6324	17.0473	18.0135	159.518	263.811	246.105	3.81198	6.17739e-76	4.95191e-74
LOC_Os05g15880	0.2852	0.4002	0.5273	1.2383	7.7699	7.8168	3.81098	3.32674e-08	1.80411e-07
LOC_Os05g15530	1.1667	0.8185	1.1733	11.8268	13.6208	17.9443	3.8041	4.02304e-43	1.41122e-41
LOC_Os02g30100	1.514	1.5327	1.3735	15.6724	23.2915	21.2322	3.80011	5.80912e-73	4.3937e-71
LOC_Os03g59460	0.0373	0.1569	0.0477	0.6527	1.1662	1.3129	3.79232	6.65078e-05	0.000233552
LOC_Os12g40260	2.2314	2.5524	2.5144	28.2007	36.8792	33.1387	3.79209	2.71891e-105	3.53707e-103
LOC_Os04g42240	0.2993	0.105	0	1.361	2.5371	1.8553	3.7902	8.18964e-06	3.32938e-05
LOC_Os04g58030	0.3497	0.2103	0.1918	1.5143	3.8434	5.0195	3.78492	8.67397e-11	6.06299e-10
LOC_Os01g04160	0.1671	0.1172	0.1527	2.2029	2.0544	1.6353	3.78385	1.61137e-20	2.21257e-19
LOC_Os02g26190	0.2217	0.1333	0.1689	1.5999	2.9112	2.6102	3.77772	2.3198e-30	5.11749e-29
LOC_Os02g47470	1.3739	1.4766	1.4404	19.1603	18.7169	18.7301	3.76711	8.22578e-117	1.30957e-114
LOC_Os08g31850	0.9033	0.9339	1.0039	16.3967	11.4379	9.2747	3.76418	7.81175e-30	1.69697e-28
LOC_Os09g26590	0.2179	0.1528	0.2324	3.033	2.3675	2.6061	3.76373	2.68146e-11	1.95849e-10
LOC_Os03g18030	1.823	1.837	1.3575	23.0204	21.7629	21.2376	3.75959	1.19026e-87	1.12906e-85
LOC_Os05g10620	0.9117	1.0497	0.9275	8.2838	14.7859	15.1624	3.75762	2.78219e-35	7.38221e-34
LOC_Os04g38680	20.2039	17.7495	17.3411	267.979	224.458	226.755	3.74751	3.66439e-123	6.67387e-121
LOC_Os06g16630	0.1566	0.4396	0.2005	3.2713	3.3706	3.373	3.74604	2.72805e-07	1.33334e-06
LOC_Os03g48780	5.9934	7.153	5.9514	66.1772	92.2172	90.8887	3.74317	6.84602e-102	8.42468e-100
LOC_Os03g28980	0.2955	0.2961	0.2161	2.3126	4.3117	4.0026	3.74285	5.02192e-23	7.85767e-22
LOC_Os04g41960	15.8853	13.8524	14.7861	227.571	175.07	171.322	3.73762	1.25055e-86	1.1716e-84
LOC_Os01g12430	0.384	0.5388	0.5266	6.4669	6.2236	5.8342	3.73561	3.17897e-47	1.25212e-45
LOC_Os06g10210	1.5321	1.1493	1.2619	17.8005	15.8446	17.5581	3.73218	1.07803e-80	9.36732e-79
LOC_Os08g05780	0.4237	0.6859	0.4171	2.7222	7.8621	9.186	3.72415	3.12382e-12	2.4745e-11
LOC_Os02g10310	29.1037	26.4411	27.0333	321.506	367.8	372.911	3.72224	0	0
LOC_Os07g40040	0.8607	2.525	3.0542	21.1354	28.8747	32.0092	3.71556	1.40977e-19	1.83609e-18
LOC_Os01g37360	0.3158	0.4184	0.7409	8.6974	4.5294	5.2651	3.71555	5.00424e-17	5.52505e-16
LOC_Os11g47840	1.6487	1.1888	1.9636	19.807	18.7831	22.9501	3.71438	4.37779e-60	2.39004e-58
LOC_Os04g14690	0.6162	0.5299	0.5088	7.6321	6.2467	7.2886	3.71326	1.24388e-38	3.75572e-37
LOC_Os12g24020	11.1856	11.2942	12.1265	108.063	169.291	165.747	3.70916	1.14376e-94	1.25187e-92
LOC_Os10g40550	0.364	0.6384	0.4426	6.3017	5.34	6.365	3.70562	5.82666e-33	1.43405e-31
LOC_Os07g42280	1.9696	1.6072	1.7163	25.8205	20.5654	20.343	3.70026	4.05893e-69	2.80017e-67
LOC_Os05g46370	0.7251	0.7399	1.1248	8.0223	12.6071	11.9852	3.69064	3.88065e-36	1.05932e-34
LOC_Os04g45810	21.7145	23.0616	24.1064	246.896	311.995	302.156	3.68084	2.33812e-215	1.77432e-212
LOC_Os01g34560	0.6439	1.2755	1.2604	17.1203	11.3601	10.256	3.67371	2.54933e-24	4.29911e-23
LOC_Os02g56900	12.0894	19.7294	19.9883	115.029	270.613	264.642	3.67216	1.39249e-29	2.99636e-28
LOC_Os11g05640	0.3792	0.4434	0.2966	1.5896	6.0993	6.3785	3.66804	4.75318e-11	3.40393e-10
LOC_Os03g61500	0.5196	0.243	0	3.6169	3.0491	3.1642	3.66581	1.87588e-05	7.19566e-05
LOC_Os07g03120	0.0912	0.5974	0.1168	3.5648	3.0538	2.8972	3.65859	7.12252e-08	3.73879e-07
LOC_Os04g56950	0.1926	0.1014	0.1233	1.4275	2.0725	1.7597	3.65446	7.2987e-11	5.14434e-10
LOC_Os10g06630	1.3448	1.4279	1.4885	20.8114	15.9726	14.9404	3.65433	3.33221e-37	9.57843e-36
LOC_Os02g11859	2.8052	3.3419	2.6419	34.6563	35.3386	36.1233	3.64119	6.57182e-73	4.95411e-71
LOC_Os05g49900	3.7762	3.6456	3.6557	46.4847	42.7832	44.7087	3.63886	9.53142e-149	2.78195e-146
LOC_Os05g44060	0.3488	0.4895	0.4465	4.9938	5.7433	4.6093	3.63754	1.03517e-16	1.12116e-15
LOC_Os02g09810	11.8318	10.6448	11.1182	161.685	117.052	124.983	3.63706	1.30285e-78	1.09047e-76
LOC_Os11g03300	5.5073	5.6629	6.0263	59.813	76.506	72.0063	3.63604	2.88127e-162	1.02492e-159
LOC_Os05g49700	3.4613	3.4934	3.4974	32.3987	46.2069	46.2395	3.61145	1.12873e-80	9.77057e-79
LOC_Os03g22680	1.9307	2.1672	2.6991	35.7362	22.1945	21.7838	3.61118	1.50999e-31	3.52219e-30
LOC_Os03g61270	0.4664	0.357	0.4613	2.228	5.889	7.3319	3.60069	1.6505e-13	1.43035e-12
LOC_Os01g64300	1.0797	2.0705	1.7965	12.8984	21.9182	23.2957	3.59723	6.03848e-27	1.14465e-25
LOC_Os07g07040	5.4326	8.0617	9.5376	93.8102	86.497	88.7479	3.59398	1.51053e-57	7.72781e-56
LOC_Os08g31200	0.2963	0.1386	0.1264	2.4618	2.2862	2.0301	3.59298	6.37714e-12	4.91975e-11
LOC_Os03g13540	3.6522	5.288	5.7682	55.7223	58.2154	57.3944	3.58825	1.28674e-76	1.05754e-74
LOC_Os05g46510	1.1556	1.2972	1.7066	13.8688	18.1301	16.4493	3.58454	2.90467e-63	1.69558e-61
LOC_Os10g32680	20.8049	20.8972	19.7757	153.381	286.23	278.385	3.57233	9.31123e-58	4.79591e-56
LOC_Os10g24690	0.2033	0.0951	0.0867	1.4605	2.0321	1.1052	3.5711	9.57345e-07	4.39946e-06
LOC_Os12g17160	1.1173	0.9566	0.8968	12.8339	10.1253	11.3434	3.56904	5.77367e-48	2.31823e-46
LOC_Os10g37340	15.8027	15.8025	16.2982	123.85	219.652	213.998	3.56834	7.41745e-66	4.6648e-64
LOC_Os05g36290	17.1771	15.4397	14.1072	235.622	141.161	154.135	3.56235	3.6506e-46	1.38286e-44
LOC_Os04g44410	0.1835	0.1839	0.1342	2.72	1.3677	1.6081	3.55926	7.95039e-09	4.59737e-08
LOC_Os05g08620	3.369	4.412	3.0183	29.8064	46.4234	47.8483	3.55875	5.29621e-42	1.81313e-40
LOC_Os05g03920	6.114	6.3282	6.1788	56.1641	77.7009	80.4497	3.55807	5.53646e-117	8.93922e-115
LOC_Os01g62670	1.2154	1.7388	2.379	18.3655	22.9971	19.3436	3.55664	4.1283e-41	1.3621e-39
LOC_Os10g21192	0.3821	0.3899	0.3112	9.9218	0.7248	1.1786	3.55313	0.000227439	0.000727435
LOC_Os08g36440	0.1659	0.6517	0.7218	1.6538	8.1765	7.8793	3.55311	5.07467e-07	2.41089e-06
LOC_Os02g41840	6.6037	7.3738	5.133	79.1421	67.9005	70.0238	3.5526	4.32707e-74	3.33932e-72
LOC_Os07g23660	2.3241	2.1587	2.0109	17.3319	26.3801	31.0548	3.55193	7.13146e-42	2.43411e-40
LOC_Os01g52740	0.7886	2.261	2.3695	13.5342	26.9152	20.9388	3.54188	6.43085e-17	7.06587e-16
LOC_Os02g04640	6.9101	5.533	6.0139	77.2103	64.4717	66.2004	3.53752	3.0562e-91	3.13412e-89
LOC_Os01g04050	12.0675	13.5844	14.2114	133.715	148.631	167.237	3.53591	8.09732e-145	2.09481e-142
LOC_Os03g60080	24.6963	25.5084	25.6657	198.697	337.117	326.296	3.53507	1.96617e-73	1.50207e-71
LOC_Os12g16720	4.3311	3.7654	4.6084	41.8307	52.3822	49.3826	3.533	1.45937e-134	3.22564e-132
LOC_Os02g34970	1.1518	1.2467	1.0951	15.2522	10.8574	12.9264	3.53252	1.01985e-33	2.56835e-32
LOC_Os01g53820	1.6241	0.6511	2.3756	10.003	21.482	21.7999	3.53	3.05663e-11	2.22466e-10
LOC_Os03g45210	0.2092	0.3262	0.357	2.0044	3.6073	4.3682	3.52764	1.3039e-13	1.14171e-12
LOC_Os09g38320	5.6625	6.203	4.7672	48.7901	68.2974	70.2358	3.5269	6.83742e-86	6.3535e-84
LOC_Os11g06150	0.5235	0.7777	1.2612	5.4764	12.9705	10.2873	3.522	1.79796e-15	1.79057e-14
LOC_Os07g38630	72.2679	95.2958	81.1126	500.594	1141.01	1160.82	3.51718	1.88131e-32	4.53227e-31
LOC_Os06g45710	10.0854	9.5685	7.8078	121.904	86.4649	94.728	3.51465	1.92356e-61	1.07862e-59
LOC_Os08g24770	1.2406	1.6807	1.0585	12.8147	15.1928	16.0223	3.51162	1.93431e-63	1.13204e-61
LOC_Os05g50610	0.7502	0.3661	0.501	6.3941	5.4658	6.3209	3.50988	3.27144e-29	6.94755e-28
LOC_Os12g23980	0.1189	0.1043	0.1902	2.3429	1.0273	1.125	3.5084	4.81846e-09	2.85149e-08
LOC_Os05g46750	0.02	0.0843	0.2051	0.4047	1.7498	1.2545	3.50704	8.55557e-05	0.000295115
LOC_Os03g58764	1.4499	1.3813	1.8327	19.0032	15.6157	16.7012	3.50701	3.79811e-58	1.98321e-56
LOC_Os07g48830	26.2323	28.1195	29.1274	302.386	308.923	307.198	3.50217	8.8523e-264	1.43951e-260
LOC_Os02g52370	1.3088	0.8715	0.9653	8.9961	12.497	13.6637	3.5004	9.82948e-39	2.99168e-37
LOC_Os07g48870	0.378	0.3182	0.4193	4.074	3.7132	4.4721	3.49448	1.47255e-21	2.12447e-20
LOC_Os01g58194	3.5167	3.7733	3.2947	34.9311	43.012	38.0932	3.49409	1.46412e-118	2.433e-116
LOC_Os07g15959	0.7362	0.8608	0.157	2.7	7.3068	9.5002	3.49164	8.71157e-08	4.52596e-07
LOC_Os07g14150	5.9025	7.3171	7.646	68.908	79.2886	79.7184	3.49044	3.99564e-136	9.00642e-134
LOC_Os03g51390	1.2339	1.3318	2.2676	9.3778	23.3523	20.6025	3.48893	1.73331e-18	2.11019e-17
LOC_Os01g41420	0.1557	0.1911	0.2739	2.4642	1.9537	2.2598	3.48805	8.9878e-15	8.53279e-14
LOC_Os02g48730	0.3261	0.244	0.5286	3.456	4.5074	4.0567	3.48701	1.39659e-20	1.92113e-19
LOC_Os04g51610	8.3287	9.3983	10.2089	111.924	95.3572	95.0617	3.48343	2.69663e-103	3.37316e-101
LOC_Os04g01590	7.4286	7.9783	7.6882	63.8194	96.2449	92.0939	3.48139	4.97721e-91	5.05853e-89
LOC_Os05g07890	2.0311	2.386	2.5995	13.9371	34.1249	28.1698	3.46846	2.03304e-22	3.09179e-21
LOC_Os10g20470	9.3329	8.1716	8.8645	96.0883	90.9682	95.5155	3.46238	2.63669e-168	1.01741e-165
LOC_Os07g05365	4.1178	8.7854	7.075	44.7627	83.195	87.0814	3.46097	8.43956e-25	1.45117e-23
LOC_Os03g55660	0.1275	0.2301	0.0699	1.3745	1.853	1.2838	3.46025	3.55755e-10	2.36609e-09
LOC_Os05g48330	2.0061	2.0069	2.3536	11.2369	30.0611	26.6402	3.43633	9.21834e-24	1.5109e-22
LOC_Os05g45100	0.045	0.4419	0.2015	2.97	2.2294	1.7613	3.43404	6.41297e-07	3.00778e-06
LOC_Os01g21250	171.895	183.187	145.495	1597	1894.79	1774.4	3.43365	3.367e-160	1.11092e-157
LOC_Os05g24780	5.6523	6.0541	4.1416	46.6797	60.2047	60.0219	3.43188	9.91274e-69	6.69654e-67
LOC_Os02g51350	8.4808	9.5339	8.8474	106.742	86.7166	86.6236	3.43136	1.35562e-90	1.37165e-88
LOC_Os09g07150	0.8727	1.1688	0.5585	4.222	12.1045	11.233	3.43039	2.90461e-12	2.30405e-11
LOC_Os07g17210	0.4542	0.2832	0.2368	3.9209	3.0053	3.4026	3.42876	1.20107e-19	1.56787e-18
LOC_Os05g43690	0.1479	0.3804	0.3785	4.3162	2.7958	2.0903	3.42865	5.31421e-10	3.45864e-09
LOC_Os09g27820	5.9045	5.1692	4.7473	61.6692	51.036	52.1257	3.42523	5.74336e-76	4.62026e-74
LOC_Os02g41954	0.2115	0.4565	0.3747	2.1915	4.4332	4.1604	3.41875	1.83382e-15	1.82309e-14
LOC_Os08g36740	1.0953	0.3493	0.5735	4.7623	8.2451	8.7057	3.41824	7.05489e-12	5.4279e-11
LOC_Os11g02650	0.2827	0.2975	0.3618	2.5708	3.5021	3.689	3.41402	1.38724e-07	7.05582e-07
LOC_Os03g10150	0	0.2894	0.352	3.7057	1.1657	1.4806	3.41348	0.000496612	0.00148918
LOC_Os04g56040	0.2782	0.4684	0.5697	3.6733	5.5146	4.2115	3.41026	8.86674e-11	6.19393e-10
LOC_Os02g37930	10.0447	12.0716	11.5299	110.754	116.245	118.737	3.4067	7.95883e-149	2.35313e-146
LOC_Os09g28210	6.3524	6.7054	5.3704	77.3805	55.0234	55.6326	3.40325	5.05286e-50	2.15016e-48
LOC_Os03g16920	0.861	1.1873	1.216	10.8606	11.4219	10.8488	3.39706	3.9986e-61	2.22572e-59
LOC_Os06g44160	21.6982	21.1023	20.3259	160.915	253.063	232.417	3.38705	6.51998e-85	5.93735e-83
LOC_Os08g40910	0.1577	0.1659	0	0.0531	1.5419	1.8002	3.38676	0.0130195	0.028127
LOC_Os01g05650	318.712	267.359	254.411	3694.73	2411.22	2348.31	3.38601	1.69531e-45	6.2859e-44
LOC_Os03g21030	10.1633	12.3954	12.9815	107.863	130.722	122.221	3.38379	1.79281e-128	3.74451e-126
LOC_Os03g52910	0.9365	1.3538	1.3075	10.4758	12.2119	13.4796	3.382	2.95876e-41	9.81913e-40
LOC_Os02g40330	0.224	0.1951	0.1977	1.7587	2.2966	2.2377	3.37938	2.68651e-32	6.43125e-31
LOC_Os05g48810	1.6583	2.8686	2.1223	14.874	27.8751	24.6932	3.37801	5.78004e-30	1.25922e-28
LOC_Os07g09670	1.2554	1.2389	1.4832	9.0706	15.4721	15.8611	3.37346	2.79188e-40	8.91444e-39
LOC_Os02g06670	0.2082	0.1168	0.1066	0	2.3891	2.1191	3.37087	0.0126328	0.027372
LOC_Os03g06600	0.566	0.6497	0.1317	2.3569	7.045	4.2971	3.3659	5.52523e-07	2.61078e-06
LOC_Os10g25290	5.2373	6.0613	7.7305	38.7834	83.3531	69.4932	3.35898	1.45278e-30	3.24254e-29
LOC_Os12g29740	2.694	3.1704	3.8929	24.4122	36.9731	35.8083	3.35154	1.15426e-51	5.20354e-50
LOC_Os01g71680	0.1455	0.1021	0.1863	1.0784	1.5656	1.7092	3.35088	1.59301e-06	7.13203e-06
LOC_Os08g31950	0.434	0.203	0.3703	0	5.8484	4.531	3.35016	0.0195301	0.0401937
LOC_Os04g44530	8.6521	7.3689	8.1821	81.2844	78.4936	79.339	3.34545	5.25527e-160	1.70916e-157
LOC_Os05g10670	7.4044	8.293	9.2244	66.7346	89.3425	91.1194	3.34544	8.95835e-100	1.06222e-97
LOC_Os05g46760	0.7019	0.4377	0.3327	2.5219	6.4754	5.9032	3.34409	7.56767e-12	5.79696e-11
LOC_Os01g11150	0.3314	0.0387	0.0707	0.8929	2.0165	1.6936	3.34364	4.04869e-05	0.000147217
LOC_Os10g25030	15.1147	18.0225	16.745	84.112	211.946	202.233	3.34143	9.34567e-28	1.8469e-26
LOC_Os09g20000	0.3094	0.193	0.484	4.4005	2.9591	2.2882	3.34038	2.9037e-09	1.76e-08
LOC_Os04g54830	4.3095	4.2002	4.5716	48.3387	37.8109	41.1778	3.33063	1.57788e-78	1.31583e-76
LOC_Os07g37620	1.927	1.6613	1.7828	7.9449	23.6147	21.8136	3.32955	5.36496e-18	6.335e-17
LOC_Os03g01740	7.476	7.9923	6.4927	86.3949	59.9458	65.9693	3.32489	3.69822e-47	1.45162e-45
LOC_Os01g52610	0.6008	0.1686	0.1025	2.0507	2.455	4.3385	3.32135	4.08162e-06	1.7227e-05
LOC_Os04g43390	21.743	22.3587	22.6816	227.617	207.911	209.168	3.31588	2.66073e-159	8.53157e-157
LOC_Os01g12710	48.3988	51.0573	52.5877	469.445	496.864	498.864	3.30922	0	0
LOC_Os10g41550	1.9744	2.1871	2.527	9.3571	28.2095	27.8677	3.30846	3.78754e-18	4.54306e-17
LOC_Os08g37690	2.8903	3.445	3.7788	25.0397	37.57	34.6764	3.30355	1.12636e-53	5.32008e-52
LOC_Os03g08330	2.9459	4.4153	3.1705	26.5201	37.2811	37.0889	3.30179	6.7403e-48	2.70158e-46
LOC_Os03g19070	0.0589	0.1654	0.3017	1.1116	1.8828	1.961	3.3017	1.56517e-06	7.01971e-06
LOC_Os03g17164	0.1808	0.1269	0.0579	1.4415	0.7664	1.3176	3.29555	4.33891e-08	2.32423e-07
LOC_Os01g03710	1.5771	1.2559	1.6638	15.6774	13.0621	14.156	3.2941	2.31567e-48	9.43085e-47
LOC_Os12g39320	14.3881	10.7896	11.7629	144.452	98.7265	105.726	3.29112	1.65572e-48	6.76733e-47
LOC_Os03g02874	0.6017	0.5823	0.6108	4.3888	6.2231	6.5524	3.28948	6.8006e-44	2.4191e-42
LOC_Os01g58640	6.1607	7.0726	5.0554	60.0481	55.315	57.9697	3.28936	8.4375e-87	7.93753e-85
LOC_Os02g41904	0.8095	0.3245	0	3.5057	3.167	4.3765	3.28288	8.2137e-05	0.000283839
LOC_Os01g12580	0.8231	0.7012	0.6019	3.6039	8.7015	8.1322	3.28163	1.01397e-14	9.5944e-14
LOC_Os06g24430	0.1182	1.5761	0.454	1.593	6.476	12.3439	3.28109	0.00040789	0.00124678
LOC_Os04g47140	1.8445	1.9596	2.5631	25.2418	18.3152	15.9554	3.28005	9.78275e-30	2.11705e-28
LOC_Os01g63060	6.8968	7.8892	6.4972	54.0079	74.0075	73.3206	3.2772	4.0844e-93	4.36552e-91
LOC_Os06g05000	0.6638	0.5323	0.4855	7.9217	4.3903	3.4033	3.27707	2.07403e-09	1.27374e-08
LOC_Os09g39910	8.7325	8.7994	9.628	83.9866	85.2625	86.4113	3.27651	7.18672e-206	4.67465e-203
LOC_Os04g43680	3.8645	4.0042	2.8154	29.1567	36.5942	35.1847	3.27533	7.782e-67	5.06186e-65
LOC_Os02g44090	0.7005	0.3931	0.4184	3.3345	5.3588	5.911	3.27391	1.36186e-11	1.02391e-10
LOC_Os08g45110	0.2816	0.0878	0	1.2225	1.2241	1.1841	3.27363	0.000258334	0.000818201
LOC_Os01g67540	3.189	3.9661	3.3162	22.5077	38.7034	37.7848	3.27206	1.70975e-45	6.32914e-44
LOC_Os08g40680	0.235	0.4239	0.9452	3.6632	5.2966	6.0012	3.27023	4.1761e-10	2.75175e-09
LOC_Os04g40990	15.9015	16.9153	19.4907	129.891	185.548	176.788	3.26766	1.04004e-92	1.10643e-90
LOC_Os01g51030	3.9271	2.7551	2.513	17.957	35.1495	34.0872	3.26216	1.8257e-22	2.77833e-21
LOC_Os06g07060	0	0.3778	0.8041	3.9907	4.4479	2.2255	3.26132	0.000674847	0.00196339
LOC_Os01g57450	15.6752	19.9718	18.4478	124.165	197.893	183.337	3.25673	9.67283e-62	5.4779e-60
LOC_Os08g39730	5.2853	4.934	3.4913	46.1134	43.0772	37.879	3.25617	2.32463e-53	1.08894e-51
LOC_Os03g51920	23.4451	24.3278	25.0929	176.605	247.942	255.899	3.25579	1.9831e-106	2.64019e-104
LOC_Os01g05830	6.0516	5.3702	5.7448	62.4184	50.6945	45.2126	3.25371	1.82135e-59	9.75642e-58
LOC_Os01g62190	1.2397	0.6598	1.4772	9.7332	11.8736	10.0411	3.25339	2.77578e-22	4.18222e-21
LOC_Os05g03960	5.1804	3.304	3.6165	31.5135	47.0839	35.4402	3.25285	2.36838e-22	3.5874e-21
LOC_Os08g44390	1.0365	0.8802	0.7855	4.2996	10.5641	10.5715	3.2527	2.81437e-19	3.58345e-18
LOC_Os02g45420	0.0858	0.1505	0.1098	1.4159	1.0069	0.6997	3.25196	1.72824e-06	7.69265e-06
LOC_Os05g07810	0.2462	0.5921	0.7652	4.359	4.3109	5.9201	3.25194	3.18191e-12	2.51526e-11
LOC_Os01g36790	0.6777	1.0436	0.7192	7.8384	7.4144	7.0745	3.25153	4.3933e-37	1.25022e-35
LOC_Os01g63980	0.627	0.1986	0.1812	3.7604	3.165	2.5601	3.25101	1.40409e-09	8.76966e-09
LOC_Os01g59740	16.6851	16.0167	15.7292	87.5903	188.924	176.917	3.25059	3.12852e-36	8.59154e-35
LOC_Os07g23640	4.1467	5.8615	4.6389	24.2512	52.8341	59.846	3.2492	1.47492e-23	2.38142e-22
LOC_Os06g24730	35.0082	34.0334	34.197	320.656	314.042	317.941	3.2483	3.46635e-261	4.93218e-258
LOC_Os03g41390	1.5549	2.4384	1.4828	12.898	19.5213	18.0232	3.24664	8.6447e-32	2.03732e-30
LOC_Os12g41910	0.0978	0.1029	0.172	1.3994	0.733	1.2597	3.24437	1.74222e-09	1.07781e-08
LOC_Os01g13280	1.2218	0.9023	1.5912	10.2524	11.9081	12.2242	3.24328	2.19416e-40	7.03554e-39
LOC_Os01g61070	2.6249	3.1854	2.4515	25.7115	24.8864	24.9965	3.24295	7.943e-39	2.424e-37
LOC_Os07g36740	0.1105	0.0775	0.1768	1.3403	0.9549	1.0458	3.24062	8.23308e-10	5.2591e-09
LOC_Os05g31620	5.7653	4.8643	5.1121	36.9088	56.412	51.9278	3.23423	5.54632e-58	2.86972e-56
LOC_Os07g43950	13.7622	13.6641	11.3818	108.744	120.203	126.244	3.23177	2.26392e-140	5.36879e-138
LOC_Os07g48710	0.5088	0.714	0.814	6.9412	6.6355	4.6896	3.22608	2.18251e-17	2.46341e-16
LOC_Os02g13620	0.4507	0.6324	1.236	11.4498	4.6176	4.3688	3.2198	6.8302e-07	3.19098e-06
LOC_Os09g23580	0.6866	0.3503	0.5592	1.8502	6.6748	6.3537	3.21923	1.28464e-06	5.82242e-06
LOC_Os11g28470	0.1725	0.3112	0.1262	3.6854	0.6106	0.9969	3.21471	0.000155026	0.000511717
LOC_Os02g06950	0.732	0.3423	0.1561	1.5121	4.7726	5.0943	3.20619	8.45426e-07	3.9096e-06
LOC_Os03g59040	5.4478	4.7345	5.1147	41.1944	48.0092	48.658	3.20595	2.47104e-139	5.79955e-137
LOC_Os01g31370	0.1448	0.1778	0.4402	3.4875	1.6052	1.5827	3.20344	1.82293e-07	9.11906e-07
LOC_Os01g52100	0.1797	1.0806	0.92	5.6032	6.5282	7.1693	3.20321	2.52279e-09	1.53649e-08
LOC_Os01g37350	0.5952	0.5772	0.8289	9.1387	4.2572	4.1917	3.20148	9.68646e-16	9.81843e-15
LOC_Os04g57810	8.989	9.627	8.5521	79.7384	82.1588	80.1923	3.19808	6.29417e-174	3.04879e-171
LOC_Os06g08110	1.98	1.3647	1.5116	16.8015	13.2273	13.3046	3.19758	1.15116e-38	3.48502e-37
LOC_Os10g19919	0.1124	0.1183	0.2877	0.8328	2.1617	1.6133	3.18853	4.34979e-06	1.82741e-05
LOC_Os11g47500	2.3384	2.0366	1.8576	17.4366	19.1378	18.8356	3.18357	3.25816e-49	1.36101e-47
LOC_Os03g10320	3.3301	2.3197	2.3879	18.5191	28.3656	24.872	3.18287	3.05553e-42	1.05397e-40
LOC_Os10g40490	2.1465	2.3815	2.4598	16.0743	22.7518	22.9958	3.18188	3.02452e-53	1.41099e-51
LOC_Os01g74370	0.172	0.2414	0.2831	1.6888	2.4999	1.8923	3.18033	9.19525e-11	6.41357e-10
LOC_Os02g27360	5.6755	5.6001	6.5374	45.164	56.4159	55.6672	3.17872	3.57445e-117	5.81257e-115
LOC_Os04g48390	19.9938	17.6723	18.0766	182.871	148.209	155.466	3.17279	6.16938e-89	6.08018e-87
LOC_Os03g24040	3.7558	2.5309	3.3838	28.8295	28.162	28.1819	3.17251	5.49174e-61	3.04939e-59
LOC_Os01g71624	19.7463	17.3768	16.0308	140.059	162.313	163.928	3.1693	7.14978e-147	1.96111e-144
LOC_Os08g07730	0.6827	0.7527	0.8426	5.8145	7.5039	6.5546	3.1686	2.24264e-30	4.95689e-29
LOC_Os02g11040	0.2668	0.2042	0.2794	1.1437	3.1313	2.3738	3.16379	1.28009e-08	7.25117e-08
LOC_Os04g17100	65.5872	90.2908	92.3321	407.128	906.235	871.869	3.16102	2.16803e-28	4.39514e-27
LOC_Os03g11490	0.3708	0.6469	0.4233	4.7259	3.5417	4.0674	3.15953	3.7942e-25	6.62415e-24
LOC_Os01g15000	12.3283	11.4943	11.9158	94.3949	108.778	107.536	3.1572	1.45469e-243	1.57703e-240
LOC_Os03g08900	0.3679	0.625	0.7188	2.7395	6.3638	5.7871	3.15681	1.73109e-13	1.49564e-12
LOC_Os11g45740	7.6571	7.3102	6.2639	65.6556	60.426	57.4812	3.15555	2.72442e-83	2.44189e-81
LOC_Os03g16334	8.7256	8.4618	8.2863	63.1853	77.7005	80.2427	3.15316	1.61561e-152	4.97041e-150
LOC_Os10g22050	25.547	22.203	21.8384	217.304	182.112	201.273	3.15226	3.02702e-77	2.50593e-75
LOC_Os05g07710	0.732	0.6676	0.5855	4.4624	6.2043	6.6385	3.15161	3.00209e-29	6.38147e-28
LOC_Os04g45920	0.1377	0.1073	0.1174	0.9685	0.9973	1.1975	3.1514	4.52744e-10	2.97036e-09
LOC_Os01g27210	18.592	13.6352	13.1413	138.782	127.968	124.66	3.15045	5.66133e-64	3.40068e-62
LOC_Os04g50790	3.0449	4.0533	2.7979	30.3475	26.9809	27.3056	3.14809	7.19951e-46	2.70469e-44
LOC_Os03g55850	58.7568	60.9478	58.1686	529.16	487.547	503.541	3.1395	3.94614e-170	1.72765e-167
LOC_Os10g27280	0.0618	0.1736	0.1583	0	2.0162	1.4124	3.13762	0.0196902	0.0404755
LOC_Os06g04230	1.4271	3.5042	6.3014	1.2498	51.1782	45.9997	3.1313	0.0137193	0.0294419
LOC_Os05g34854	4.4112	3.92	5.1857	28.175	44.933	42.0864	3.12121	3.87391e-51	1.70918e-49
LOC_Os11g06130	4.8414	4.0462	4.2909	37.9679	37.2692	36.2552	3.12026	9.51245e-115	1.44374e-112
LOC_Os03g55320	19.594	18.7439	19.2713	133.242	180.321	175.057	3.11827	2.9197e-127	5.63305e-125
LOC_Os05g04700	748.26	716.139	665.746	5983.9	5774.28	6131.04	3.1122	1.45706e-195	8.09061e-193
LOC_Os02g28110	0.868	1.0897	0.8186	6.9245	9.1151	7.1839	3.10958	1.39426e-31	3.25889e-30
LOC_Os01g62950	0.488	0.8216	0.3331	4.1638	4.7089	4.7547	3.10868	1.29644e-14	1.2166e-13
LOC_Os09g15480	1.3286	1.8641	2.689	12.613	18.5742	18.1034	3.10784	2.01384e-24	3.41378e-23
LOC_Os01g64170	10.2149	10.6127	11.1479	91.3076	89.1622	86.646	3.10593	6.35757e-169	2.53923e-166
LOC_Os12g03040	15.2305	11.5234	12.7444	103.979	114.419	112.891	3.10502	2.05135e-109	2.88277e-107
LOC_Os01g55340	0.7835	1.6728	0.8283	3.8092	11.9047	11.9575	3.10287	1.57044e-09	9.76317e-09
LOC_Os03g09910	0.1952	0.5086	0.4283	2.5922	3.1999	3.4569	3.10148	1.09478e-11	8.26657e-11
LOC_Os03g07190	11.2814	14.4325	13.0101	63.3169	136.101	126.199	3.09699	3.67955e-30	8.04693e-29
LOC_Os12g39400	0.8436	1.2157	0.8754	4.7614	9.4847	10.2352	3.09269	8.08379e-18	9.39917e-17
LOC_Os03g11770	0.1377	0.0386	0.2114	0.9644	0.7898	1.5089	3.09083	3.89849e-05	0.000142164
LOC_Os02g51890	0.6979	0.7461	0.7763	4.4665	7.0319	6.9393	3.08677	1.9718e-40	6.33146e-39
LOC_Os02g44770	0.2842	0.184	0.1679	2.6213	1.3256	1.2695	3.08437	4.68289e-10	3.06793e-09
LOC_Os05g38530	10.2229	10.3738	10.7085	85.8573	86.1372	85.7611	3.08385	1.97973e-191	1.02433e-188
LOC_Os09g30280	0.3589	0.2216	0.0735	2.108	1.797	1.536	3.08216	1.0276e-08	5.87208e-08
LOC_Os01g02020	10.1652	7.8347	9.4674	58.3185	83.4361	84.0554	3.06989	1.42709e-66	9.2299e-65
LOC_Os01g50370	2.8109	2.0209	1.9921	7.9186	24.4476	24.3738	3.06974	5.28692e-14	4.76116e-13
LOC_Os06g13560	11.7298	8.7909	8.9152	82.3611	79.6919	77.6322	3.06574	6.64071e-77	5.47762e-75
LOC_Os03g14370	3.756	3.9947	3.7096	25.0477	34.0398	34.4219	3.06344	9.56815e-80	8.18904e-78
LOC_Os03g47940	0.2399	0.3029	0.307	3.8133	1.6265	1.2834	3.06037	8.07704e-07	3.73896e-06
LOC_Os03g35640	0.5589	0.2889	0.2259	1.2287	3.8363	3.9158	3.06021	8.83198e-07	4.076e-06
LOC_Os07g17330	5.8901	9.9175	9.443	52.125	82.8742	69.8252	3.05921	1.653e-31	3.84787e-30
LOC_Os03g18130	17.3877	18.4426	19.2401	177.839	134.399	130.64	3.0586	1.11464e-58	5.90138e-57
LOC_Os03g07200	4.1426	3.5793	3.795	25.7913	33.9766	34.1144	3.0582	1.59541e-76	1.30651e-74
LOC_Os02g09800	0.1406	0.1535	0.16	1.7262	1.0595	0.836	3.05757	5.07173e-08	2.69963e-07
LOC_Os03g56010	0.4099	0.4793	0.0874	4.0498	0.98	2.7637	3.0571	0.000633319	0.0018549
LOC_Os02g34600	6.8459	8.266	7.9818	45.4329	71.2605	71.2577	3.05679	1.6833e-54	8.10189e-53
LOC_Os02g48630	13.8044	13.205	12.1551	89.3659	114.301	114.466	3.05656	7.12442e-123	1.27712e-120
LOC_Os11g08210	16.9682	17.9795	17.0143	137.466	140.638	141.557	3.05572	1.10651e-222	8.6865e-220
LOC_Os01g10320	1.1624	1.1274	0.8533	6.0574	9.8533	9.6818	3.05306	4.36135e-29	9.18506e-28
LOC_Os08g31340	1.3329	2.2188	2.2841	10.3484	17.7347	19.0443	3.04889	1.28512e-22	1.96885e-21
LOC_Os03g44150	7.8995	10.8915	9.9849	64.7031	83.7408	83.0068	3.04594	1.00701e-72	7.51656e-71
LOC_Os01g69190	0.166	0.233	0	1.1932	0.8662	1.1196	3.04344	0.0002942	0.00092078
LOC_Os06g14670	0.8205	0.9299	1.3328	8.1208	8.1482	8.2363	3.04132	1.94077e-25	3.44109e-24
LOC_Os01g29804	1.0701	0.8693	1.1173	11.3823	6.7571	6.0636	3.04005	2.89094e-15	2.81985e-14
LOC_Os10g03850	2.3121	1.7302	1.7919	15.6791	15.913	15.2705	3.03975	4.18506e-66	2.66137e-64
LOC_Os12g03050	0.7007	1.3321	1.4176	11.3902	8.0179	7.6991	3.03837	2.47133e-17	2.77701e-16
LOC_Os01g14850	1.5722	1.539	1.6846	16.2555	12.4917	9.2084	3.03793	9.33694e-20	1.22799e-18
LOC_Os07g23570	0.8814	0.8245	0.9871	7.1004	7.0641	7.3326	3.03732	1.98823e-41	6.62723e-40
LOC_Os03g59320	117.67	101.347	96.4531	958.786	750.935	789.365	3.03431	6.33825e-68	4.24402e-66
LOC_Os07g25700	0.9933	1.1668	1.153	4.4505	11.7783	10.4603	3.0342	4.31162e-15	4.15221e-14
LOC_Os01g64790	3.0855	2.8757	3.5743	15.4752	30.5151	30.6247	3.03116	1.75724e-27	3.43394e-26
LOC_Os01g42190	1.5926	1.1783	1.5195	5.969	14.0471	14.6238	3.03043	1.38985e-15	1.39389e-14
LOC_Os04g02530	0.6796	0.7502	0.8003	4.444	6.7121	6.5395	3.02375	5.10686e-40	1.61926e-38
LOC_Os12g08580	0.5363	0.215	0.7354	7.5354	1.8484	2.0996	3.02264	6.47936e-05	0.00022806
LOC_Os06g04889	15.3172	14.4692	13.9159	110.857	118.553	115.483	3.01886	1.43521e-151	4.35652e-149
LOC_Os09g38870	0.196	0.075	0.114	1.4647	0.9296	0.6744	3.01868	5.06529e-06	2.11125e-05
LOC_Os01g54030	0.2706	0.3323	0.5412	1.4129	3.5292	4.1497	3.01685	2.37445e-09	1.45041e-08
LOC_Os11g24120	0.4448	0.6808	0.483	2.5242	5.5718	4.5908	3.01406	3.9039e-16	4.06384e-15
LOC_Os03g14050	5.737	7.1962	7.0982	42.4713	57.7508	57.3867	3.01191	4.6614e-76	3.79005e-74
LOC_Os02g09640	1.2297	0.9411	2.2892	11.4466	11.8082	11.6706	3.01183	1.8362e-11	1.36299e-10
LOC_Os07g49270	9.9321	8.1391	9.4857	75.2735	69.4402	70.9159	3.01092	4.37913e-104	5.56956e-102
LOC_Os10g35604	0.1897	0.1775	0.1079	0.8236	1.4845	1.458	3.00692	1.7536e-07	8.79737e-07
LOC_Os09g28910	43.913	35.2632	35.8899	293.167	301.644	303.117	3.00477	3.38333e-121	5.92498e-119
LOC_Os09g27050	36.4586	39.2954	37.9861	225.681	335.414	330.822	3.00293	2.10907e-82	1.87559e-80
LOC_Os08g44340	16.6259	17.3715	18.4684	128.314	140.559	140.003	3.00269	1.22516e-205	7.74778e-203
LOC_Os04g49260	0.1802	0.1686	0.5383	2.5094	2.1155	2.1954	3.00154	2.88693e-05	0.000107374
LOC_Os05g43240	1.7367	2.4958	1.9897	10.0952	18.6293	20.0315	2.99984	3.117e-26	5.7227e-25
LOC_Os03g11900	29.953	27.7291	28.9405	245.294	212.439	213.321	2.99956	9.9312e-104	1.25608e-101
LOC_Os01g46970	4.0329	5.4731	4.9358	16.1222	47.5615	50.327	2.99916	1.82953e-15	1.81962e-14
LOC_Os09g25690	1.0633	2.0757	2.7217	15.0104	16.277	13.6943	2.99725	4.93463e-17	5.45084e-16
LOC_Os03g05280	14.132	13.4184	11.041	87.3236	105.281	107.133	2.99274	4.8416e-96	5.42975e-94
LOC_Os04g32480	0.8036	1.0739	0.3918	5.0012	7.1363	5.3435	2.98718	1.34254e-12	1.09158e-11
LOC_Os07g08320	0.2456	0.3711	0.1934	2.5704	1.5519	2.0213	2.98643	2.76064e-10	1.85231e-09
LOC_Os03g55870	6.5046	7.084	6.0408	38.1232	56.4673	57.3958	2.98531	1.60803e-58	8.47419e-57
LOC_Os02g50700	1.4545	1.7625	1.9461	10.7778	13.8805	14.753	2.97741	2.64937e-21	3.77681e-20
LOC_Os02g06980	0.3194	0.2241	0.1363	0.5738	1.9437	2.8482	2.9766	0.000723467	0.00208963
LOC_Os04g35560	5.5633	5.2119	5.1448	43.2355	40.6757	37.672	2.97644	5.60533e-88	5.40724e-86
LOC_Os04g57550	17.2669	16.5818	16.1733	94.1804	140.617	148.176	2.96711	1.09657e-66	7.11238e-65
LOC_Os09g27260	1.0056	1.3368	1.3548	13.1566	7.3852	7.0451	2.96463	4.75956e-15	4.57392e-14
LOC_Os01g34010	0.3161	0.1774	0.3439	2.1721	2.1642	2.0832	2.96424	5.57188e-15	5.33009e-14
LOC_Os11g04150	0.7633	0.7933	0.5065	6.4366	4.4974	4.6112	2.9625	4.02665e-15	3.886e-14
LOC_Os01g19800	1.3708	1.4708	2.322	7.8764	15.9833	15.5736	2.96222	1.86971e-15	1.85795e-14
LOC_Os03g25790	2.644	2.8014	3.6142	20.0894	25.0271	23.4721	2.96024	7.55967e-61	4.17727e-59
LOC_Os01g46440	0.9582	0.4482	0.8176	7.961	4.1651	4.7933	2.95743	6.84127e-05	0.000239871
LOC_Os02g37000	2.7594	3.3648	3.6157	17.4379	28.5303	27.6931	2.95361	6.86384e-33	1.68386e-31
LOC_Os08g36410	1.1151	1.13	1.5857	6.4267	10.9464	11.6412	2.9523	2.90441e-19	3.69603e-18
LOC_Os05g03460	0.7478	0.8549	0.6026	4.8508	5.4897	6.2526	2.95157	7.77049e-22	1.14278e-20
LOC_Os03g06520	41.3368	40.4868	41.5052	296.576	318.34	312.076	2.95023	0	0
LOC_Os01g58310	3.1492	4.2083	2.4951	23.639	24.6404	25.2449	2.94935	1.99302e-18	2.41989e-17
LOC_Os09g07154	1.562	1.3524	2.1693	15.4033	10.965	11.4065	2.94378	3.85659e-21	5.46354e-20
LOC_Os08g40100	0.8929	1.055	1.7442	8.5476	9.4376	9.4443	2.94369	9.02455e-18	1.04503e-16
LOC_Os10g25020	2.4594	1.3194	1.6664	8.0888	15.6585	17.8406	2.94167	7.47126e-12	5.72503e-11
LOC_Os07g41160	5.9094	7.3525	6.9268	47.2805	50.9505	52.0845	2.94042	3.33147e-108	4.59662e-106
LOC_Os02g10630	0.8395	1.0209	1.0147	9.0608	5.8751	6.2444	2.93803	1.04358e-26	1.95863e-25
LOC_Os11g47600	0.913	0.8807	1.4606	6.5348	8.4458	9.2336	2.93342	8.42714e-22	1.23298e-20
LOC_Os04g37490	6.9204	5.5918	4.8249	45.349	41.9272	41.5	2.93265	2.39774e-54	1.1492e-52
LOC_Os02g07160	33.924	39.1708	37.9935	224.208	305.057	297.288	2.92992	7.74191e-100	9.22788e-98
LOC_Os01g72210	0.6493	0.3543	0.4463	4.1635	3.2302	3.405	2.92743	1.96352e-19	2.52551e-18
LOC_Os01g07200	11.8129	12.673	12.8825	75.2667	100.451	101.55	2.92655	2.76261e-94	3.00927e-92
LOC_Os06g10280	6.0928	4.9479	4.4064	41.297	35.6997	37.0318	2.92577	6.86228e-54	3.25472e-52
LOC_Os06g30210	0.1712	0.2402	0.4747	2.3448	1.9347	2.1595	2.92506	4.10513e-08	2.20731e-07
LOC_Os02g13300	7.1485	5.5248	6.0893	38.2084	49.1772	51.6587	2.91994	3.76252e-66	2.40611e-64
LOC_Os02g40900	5.7068	5.3519	5.5152	25.1063	47.3861	50.8011	2.91987	1.30883e-28	2.70634e-27
LOC_Os01g68770	33.0984	29.3914	30.189	292.143	189.245	193.576	2.91925	3.64e-37	1.04106e-35
LOC_Os01g66120	108.26	115.097	113.416	848.332	822.178	800.808	2.91892	1.27498e-169	5.27747e-167
LOC_Os10g02814	0.1295	0.1322	0.1808	0.4283	1.2131	1.6595	2.91886	1.50263e-06	6.75262e-06
LOC_Os03g16670	74.853	82.3236	88.3949	487.027	666.762	660.344	2.91882	1.65827e-92	1.74779e-90
LOC_Os11g10470	3.6157	2.7205	3.6216	16.8028	26.8555	30.3619	2.91759	4.47838e-24	7.46921e-23
LOC_Os06g39650	1.5371	1.1742	1.3771	14.7727	7.1716	7.6224	2.91407	3.78046e-15	3.65615e-14
LOC_Os08g37874	4.5878	4.0122	3.519	27.1586	30.9584	31.0007	2.91284	2.36325e-86	2.20499e-84
LOC_Os01g51380	6.6918	6.9551	6.7833	48.6494	51.1158	49.236	2.90857	1.59956e-143	4.04617e-141
LOC_Os10g25040	1.6987	2.1871	2.5449	12.4391	17.0565	17.4858	2.90622	8.93304e-44	3.17269e-42
LOC_Os01g48446	0.7552	2.3154	2.3625	10.5133	15.3915	13.5409	2.9048	1.79595e-12	1.4468e-11
LOC_Os02g10470	2.7661	1.9406	2.1164	14.3801	19.6429	16.1256	2.90337	2.33503e-35	6.2102e-34
LOC_Os08g38460	2.2875	4.0248	4.4148	5.479	36.6015	37.6223	2.90268	8.36362e-07	3.86847e-06
LOC_Os11g04104	5.3036	5.3207	5.4036	47.2446	32.9496	35.2175	2.89986	5.83385e-44	2.07846e-42
LOC_Os06g50930	2.4475	2.6829	2.5777	10.0642	23.4719	23.0227	2.89871	6.85298e-19	8.54409e-18
LOC_Os03g09250	15.4027	17.2257	17.1302	116.784	123.781	119.611	2.89786	7.18173e-172	3.26998e-169
LOC_Os05g47960	1.5334	1.2656	1.1544	6.7445	12.0563	10.1815	2.8962	4.78362e-17	5.2943e-16
LOC_Os05g25920	10.3805	4.7804	5.0417	47.1206	51.509	48.4192	2.89494	3.13132e-20	4.24331e-19
LOC_Os01g52130	2.3763	2.3971	2.318	19.6422	15.4942	15.7398	2.89132	3.72327e-49	1.55245e-47
LOC_Os01g47300	0.12	0.2994	0.256	1.8868	1.4262	1.4272	2.88773	4.05389e-10	2.6782e-09
LOC_Os07g38570	1.1304	1.9465	1.5782	6.8531	14.8075	11.8007	2.88562	4.65151e-13	3.91483e-12
LOC_Os03g28990	0.0954	0.3481	0.0733	0.4885	1.9163	1.2951	2.88523	0.000261717	0.000827878
LOC_Os07g02460	11.2135	9.1211	8.1118	60.1394	71.2075	74.2268	2.88428	6.81272e-60	3.69282e-58
LOC_Os05g39060	13.058	10.1622	11.0046	92.1949	76.4416	76.3557	2.88405	4.32241e-53	2.01235e-51
LOC_Os09g30160	5.2756	6.1686	6.1159	20.6021	54.8874	51.9328	2.88038	5.0976e-17	5.62267e-16
LOC_Os05g33140	0.2293	0.362	0.2568	1.3517	2.2802	2.394	2.87644	3.44618e-08	1.86622e-07
LOC_Os03g15960	11.3702	16.0538	17.6998	67.4706	126.334	130.563	2.87274	1.46345e-25	2.60695e-24
LOC_Os12g26290	6.07	6.285	6.7589	47.5766	42.5649	45.501	2.87192	3.02454e-97	3.46014e-95
LOC_Os02g10730	6.3328	9.0464	9.277	26.9329	74.1761	76.5682	2.86918	6.43236e-15	6.13486e-14
LOC_Os01g40950	1.3476	3.309	0.6468	10.8937	11.2031	14.948	2.86735	2.52457e-06	1.09726e-05
LOC_Os12g08564	1.2014	1.066	0.9949	8.1409	7.9718	7.0552	2.86641	3.6925e-36	1.01038e-34
LOC_Os12g10450	0.4168	0.4387	0.1334	2.5974	2.2423	2.1759	2.86417	6.94931e-06	2.84444e-05
LOC_Os11g07090	0.6908	0.7755	0.7958	5.4605	6.1861	4.2672	2.86236	5.32473e-20	7.11401e-19
LOC_Os02g40784	3.7425	3.0216	3.2313	33.175	16.7911	19.807	2.86206	2.58447e-20	3.51062e-19
LOC_Os03g22120	19.0067	17.6248	17.5133	115.99	130.577	137.03	2.86191	9.24175e-192	4.89297e-189
LOC_Os01g37810	1.2241	1.1711	0.4273	2.6238	9.9408	7.7694	2.8612	4.04968e-06	1.71048e-05
LOC_Os05g44900	2.7031	2.2843	3.8134	13.243	26.357	23.1688	2.8603	1.02239e-19	1.34232e-18
LOC_Os04g53950	0.2224	0.2774	0.3162	2.6299	1.3533	1.6767	2.85982	1.37742e-07	7.00743e-07
LOC_Os05g32320	8.3145	6.7265	6.9504	71.1226	41.685	40.4436	2.85881	7.49508e-24	1.23468e-22
LOC_Os11g05080	0.8438	0.9763	1.402	8.7558	6.5057	7.2444	2.85756	2.36369e-23	3.77096e-22
LOC_Os01g07120	1.2951	1.7236	1.9013	9.6993	12.7409	12.141	2.85445	1.64681e-46	6.3437e-45
LOC_Os02g47370	0.357	0.4174	0.6854	5.1306	2.0174	2.873	2.85021	1.88892e-05	7.24325e-05
LOC_Os01g72910	3.3036	2.8585	3.1711	11.2016	28.6491	26.5137	2.84927	2.70979e-14	2.48754e-13
LOC_Os04g53320	0.0463	0.2598	0.3554	0.4989	2.7162	1.3893	2.84727	0.00345451	0.00860264
LOC_Os04g57180	0.5546	0.4366	0.4675	2.0778	4.3221	3.9544	2.84713	3.38309e-15	3.28301e-14
LOC_Os01g62760	53.7365	52.4726	47.5258	320.966	383.962	371.893	2.84565	1.15422e-169	4.86612e-167
LOC_Os03g49350	0.6616	0.5887	0.7435	5.2833	4.4404	4.1487	2.8436	1.51331e-23	2.43994e-22
LOC_Os09g26920	1.829	1.092	1.4775	9.6993	10.1154	11.1043	2.84211	1.46982e-37	4.27902e-36
LOC_Os01g07110	0.2108	0.273	0.1557	1.431	1.4697	1.5342	2.8414	1.04559e-18	1.286e-17
LOC_Os02g08170	1.1012	1.8027	0.5481	8.7371	7.7387	7.2651	2.83959	6.24057e-10	4.0419e-09
LOC_Os04g51820	6.0704	6.6107	5.5661	46.6712	39.9747	39.3526	2.8351	8.2616e-65	5.01557e-63
LOC_Os09g25090	8.9483	7.4623	7.9952	53.8539	57.3272	58.4141	2.83294	7.34169e-115	1.12175e-112
LOC_Os02g32140	0.9733	1.3657	1.1849	4.0299	10.5564	10.0682	2.83276	1.46692e-12	1.18805e-11
LOC_Os02g48710	63.5415	52.4284	54.1582	349.745	423.859	408.848	2.83239	4.26614e-109	5.92213e-107
LOC_Os09g29940	4.0851	4.4849	5.1884	29.0527	31.3736	34.5698	2.82858	1.70855e-81	1.4903e-79
LOC_Os07g04040	1.1403	0.9465	1.1511	7.53	7.5188	7.2306	2.81921	4.79417e-41	1.57951e-39
LOC_Os09g12240	0.2054	0.2282	0.1862	2.5255	0.6362	0.9829	2.81818	2.18999e-06	9.60641e-06
LOC_Os03g41060	2.7203	2.1428	1.4659	17.7463	11.6379	13.8259	2.81376	5.8868e-16	6.04505e-15
LOC_Os05g07090	19.5585	16.8841	17.3082	124.294	122.392	120.389	2.81298	1.6973e-119	2.84124e-117
LOC_Os07g43820	2.0917	2.8016	2.4743	28.9505	10.4564	9.6779	2.81262	4.0758e-09	2.42778e-08
LOC_Os03g32420	0.6912	0.7677	1.1057	3.88	7.0227	6.6143	2.80664	3.82252e-14	3.47677e-13
LOC_Os01g15340	0.6197	0.1739	0.3172	3.2282	2.6936	1.779	2.80621	8.5921e-06	3.48553e-05
LOC_Os06g30370	5.94	7.9586	9.7745	29.4244	71.7535	61.1966	2.80247	8.59469e-17	9.34416e-16
LOC_Os01g65510	2.3294	1.6698	2.1712	16.8518	13.0752	11.7958	2.80183	6.37221e-25	1.09985e-23
LOC_Os01g55100	1.84	2.9868	2.7244	14.2181	19.737	17.1379	2.80156	3.68683e-33	9.11341e-32
LOC_Os06g10530	2.8377	1.2772	2.1928	13.129	13.1266	17.1185	2.80101	1.3364e-16	1.43783e-15
LOC_Os02g46650	3.1062	2.1279	2.6425	16.4198	19.0857	18.1931	2.79905	5.33711e-51	2.34565e-49
LOC_Os01g13130	3.4303	2.4882	2.4184	14.9225	22.3288	19.5752	2.794	2.01279e-31	4.63797e-30
LOC_Os07g40240	0.431	0.2016	0.1149	2.5408	1.2882	1.1953	2.7875	1.09304e-05	4.3641e-05
LOC_Os06g05430	8.0034	8.7733	7.6824	51.5559	54.6305	57.688	2.78622	1.00373e-70	7.18585e-69
LOC_Os05g42040	6.0151	5.5877	6.0991	40.88	38.8945	38.6827	2.78456	2.80412e-96	3.16033e-94
LOC_Os01g03130	0.9247	1.9463	1.3103	5.74	12.3607	9.8696	2.78142	3.47728e-12	2.74113e-11
LOC_Os07g47270	5.165	5.5585	5.4981	39.7485	34.1134	33.9193	2.77963	1.73906e-65	1.08173e-63
LOC_Os09g34160	0.315	0.442	0.6289	2.8178	3.4668	2.8773	2.77635	2.1883e-17	2.46872e-16
LOC_Os10g31320	1.7454	3.6735	3.2492	9.032	24.5193	24.5883	2.77163	1.95921e-10	1.33105e-09
LOC_Os11g39990	1.8833	2.0518	2.382	13.1943	15.2268	13.3003	2.76768	1.06594e-46	4.14823e-45
LOC_Os01g02900	15.8228	13.0265	13.9183	102.42	88.8506	90.8526	2.7662	2.34473e-71	1.71641e-69
LOC_Os12g38150	3.4652	5.3785	5.1414	30.0364	33.7112	28.2125	2.76596	1.89849e-36	5.24528e-35
LOC_Os03g19200	1.2017	0.8607	1.1535	8.2304	6.644	6.3219	2.76261	8.07175e-28	1.60071e-26
LOC_Os10g01380	0.1778	0.291	0.5309	0.8384	5.6802	0.1547	2.76045	0.0118552	0.025867
LOC_Os06g44250	1.2544	0.5029	1.7038	5.1738	9.3477	8.5859	2.76012	3.66555e-10	2.43294e-09
LOC_Os06g47200	5.4944	5.0266	6.6456	27.6035	43.7245	42.3371	2.75722	8.18833e-39	2.49552e-37
LOC_Os02g42990	13.8528	13.2047	12.1409	58.9837	100.388	100.556	2.75714	2.81859e-37	8.11228e-36
LOC_Os04g58850	18.414	21.1795	21.924	90.2494	162.332	154.927	2.75591	1.06311e-35	2.86084e-34
LOC_Os01g01620	26.8713	25.2539	29.1975	174.747	179.543	179.042	2.7542	4.74584e-142	1.16176e-139
LOC_Os12g43720	6.5487	5.4409	6.0274	42.0002	35.8094	40.1153	2.75333	3.38038e-70	2.38259e-68
LOC_Os05g39930	4.6516	4.2464	4.1781	28.183	28.5027	28.9068	2.74926	5.31454e-107	7.15922e-105
LOC_Os11g41870	0.3653	0.2713	0.22	0.6079	2.3535	2.7758	2.74906	2.38654e-05	9.00579e-05
LOC_Os05g26660	1.0929	0.8022	0.7532	6.2751	4.9993	6.078	2.74575	2.00597e-23	3.21831e-22
LOC_Os04g33490	5.3334	5.2838	6.7387	26.9978	43.9745	42.5601	2.73964	2.80803e-37	8.09211e-36
LOC_Os01g56180	12.5206	10.9435	10.5745	84.1576	68.268	66.957	2.73539	3.44879e-51	1.52457e-49
LOC_Os05g23924	0.393	0.3259	0.4344	1.5645	2.8655	3.1239	2.73497	2.88714e-11	2.10466e-10
LOC_Os05g03480	23.2079	27.3782	26.5777	176.582	160.157	160.93	2.73495	2.30565e-85	2.11655e-83
LOC_Os03g20020	11.6185	11.0855	10.8089	74.1652	70.6357	71.8356	2.73481	1.53008e-120	2.63892e-118
LOC_Os01g10140	0.7094	0.6945	0.6335	5.5571	3.636	3.897	2.73476	5.68017e-17	6.25011e-16
LOC_Os10g39660	0.5277	0.5472	0.7047	1.5146	4.4278	5.7482	2.73396	1.58736e-07	8.00039e-07
LOC_Os07g37310	10.8064	9.8968	12.4339	55.3685	80.4568	79.5757	2.73231	3.46579e-52	1.58438e-50
LOC_Os11g02480	3.8471	4.0003	4.2643	20.6863	28.533	29.2703	2.73129	4.66432e-44	1.67489e-42
LOC_Os11g29780	0.937	0.6761	0.5825	3.5708	5.6207	5.2054	2.73081	9.77528e-15	9.25724e-14
LOC_Os05g48340	9.3866	9.4493	8.1234	52.553	60.3675	61.4016	2.73055	3.09668e-120	5.30068e-118
LOC_Os03g03510	27.3407	27.0591	27.5403	161.103	183.773	184.023	2.72863	9.49433e-237	8.64591e-234
LOC_Os02g55970	0.7231	1.1311	0.9558	5.6538	6.0753	6.2188	2.72793	6.43917e-34	1.63064e-32
LOC_Os07g42260	0.7521	0.9741	1.0119	5.4821	5.4822	6.543	2.7266	1.51766e-26	2.82049e-25
LOC_Os03g17200	2.6462	1.5288	1.5937	10.2761	14.4119	13.0002	2.71693	4.61896e-09	2.73984e-08
LOC_Os02g20970	7.854	6.8876	7.3261	56.3609	43.0515	40.715	2.71659	7.86082e-41	2.55291e-39
LOC_Os06g19690	24.7618	23.0301	23.5469	150.423	155.209	150.18	2.71609	1.04585e-148	3.01391e-146
LOC_Os04g57320	6.8829	6.2925	6.4883	48.6518	37.1231	38.9304	2.71304	2.83029e-46	1.0757e-44
LOC_Os01g55940	3.9381	2.8174	3.2273	26.4871	18.4716	18.2815	2.71286	1.12069e-26	2.09472e-25
LOC_Os06g06560	4.2824	4.1808	4.672	21.671	29.285	33.2445	2.71267	4.34783e-53	2.02005e-51
LOC_Os09g35790	3.6142	5.0266	5.2574	18.8771	35.6498	34.5321	2.70836	5.45629e-24	9.04718e-23
LOC_Os04g53994	1.6953	1.612	1.9008	11.2128	11.4924	10.3487	2.70819	1.66252e-52	7.63085e-51
LOC_Os05g07940	13.9909	14.6457	13.1668	85.2588	91.1322	89.1319	2.70795	3.0751e-183	1.55573e-180
LOC_Os11g07930	5.2521	5.279	5.4615	27.0796	36.1547	38.8162	2.70769	1.07527e-56	5.35658e-55
LOC_Os05g49770	9.5725	9.0239	8.879	64.2443	55.9895	53.5422	2.70707	6.93591e-69	4.75612e-67
LOC_Os12g43630	25.3109	23.1518	25.5698	123.948	174.852	171.899	2.70114	1.5119e-74	1.18281e-72
LOC_Os03g10210	2.0574	2.4057	1.8286	15.0147	12.4088	12.0447	2.69958	4.71712e-28	9.44502e-27
LOC_Os03g50870	80.9235	89.9061	91.2264	466.623	601.304	592.991	2.69949	5.19213e-111	7.52891e-109
LOC_Os12g42910	4.5257	4.1491	4.9384	25.7987	28.2155	32.1884	2.69932	3.31185e-74	2.56454e-72
LOC_Os08g34240	2.6252	2.8803	3.4862	10.9564	23.2944	23.079	2.69766	5.02998e-19	6.31271e-18
LOC_Os05g44030	1.3663	1.8076	1.1491	11.5184	8.2979	7.0811	2.69608	1.16948e-13	1.02638e-12
LOC_Os03g61920	7.8473	7.894	8.2101	40.6403	55.6607	54.7246	2.69082	5.21368e-73	3.96972e-71
LOC_Os11g10480	12.3368	10.7078	10.4021	62.8198	73.2546	74.4003	2.68916	7.51801e-107	1.00679e-104
LOC_Os04g05650	11.8555	14.9536	12.9134	61.5122	92.3499	95.789	2.68617	2.50931e-38	7.47736e-37
LOC_Os10g28000	0.2222	0.4504	0.2212	1.8963	1.8676	1.7078	2.68257	4.20764e-08	2.25869e-07
LOC_Os09g31430	0.8602	0.5614	0.3841	3.6927	3.9916	3.7333	2.6823	5.90414e-14	5.2898e-13
LOC_Os01g58620	11.882	12.3849	11.6734	73.0597	76.6473	73.7183	2.67794	2.82883e-137	6.44012e-135
LOC_Os01g15270	461.709	577.629	555.799	1924.34	4102.05	4009.67	2.67693	2.21959e-24	3.75139e-23
LOC_Os04g40310	12.7873	12.4166	13.7589	66.5953	87.0952	89.4307	2.67585	3.49538e-82	3.09633e-80
LOC_Os01g43851	0.8803	0.8823	0.9121	3.7559	5.4394	7.5221	2.67297	7.94255e-16	8.09039e-15
LOC_Os04g20400	0.2786	0.2513	0.4329	2.1983	1.8683	1.8696	2.67223	2.53548e-10	1.70828e-09
LOC_Os03g33580	6.2723	5.4551	4.9095	34.8965	34.7906	33.2593	2.66901	9.65145e-69	6.53944e-67
LOC_Os02g11070	2.1014	3.3013	2.8963	9.0016	22.9295	19.9222	2.6682	1.74557e-14	1.62535e-13
LOC_Os05g49300	17.2182	14.8347	16.5759	107.341	102.173	90.1234	2.66684	1.8419e-63	1.08353e-61
LOC_Os12g02240	0.3689	1.898	0.9443	6.9584	5.4522	6.7398	2.66469	5.82604e-05	0.000206212
LOC_Os09g24850	0.8577	0.7728	1.0053	5.4982	4.9685	5.7496	2.66233	2.6088e-39	8.08055e-38
LOC_Os01g72570	6.2006	6.5252	7.4262	37.4973	42.4696	44.0399	2.66089	7.54162e-98	8.71535e-96
LOC_Os12g02420	5.8088	3.4318	4.4345	30.1602	25.3384	28.7252	2.65926	7.08554e-28	1.40759e-26
LOC_Os08g38890	2.1319	3.4313	2.7286	14.5306	17.6076	18.6019	2.65856	1.54098e-33	3.85515e-32
LOC_Os04g44100	0.242	0.3396	0.8408	3.4936	1.9387	3.1583	2.65676	9.98217e-06	4.00589e-05
LOC_Os01g48960	25.6579	21.5524	22.2801	194.073	111.701	114.343	2.65461	1.43988e-23	2.32649e-22
LOC_Os12g02800	2.9073	3.7167	2.6874	17.5395	18.3247	20.9512	2.65417	9.97062e-39	3.03059e-37
LOC_Os01g50616	1.8659	1.4374	1.2018	8.9547	9.8282	8.8962	2.6522	9.2554e-36	2.49951e-34
LOC_Os05g46040	16.1575	12.8827	13.3638	75.2309	89.9741	94.4816	2.64921	2.96226e-79	2.49774e-77
LOC_Os07g45550	0.0739	0.2766	0.1577	1.0292	0.8355	1.1577	2.64852	1.4657e-06	6.59578e-06
LOC_Os08g42010	10.4086	10.344	9.2032	87.2339	46.039	46.584	2.6476	7.05312e-19	8.78399e-18
LOC_Os06g08640	0.2122	0.0661	0.5129	2.1914	1.3833	1.1997	2.64555	0.000211812	0.000682344
LOC_Os04g03810	0.2838	0.3563	0.3441	2.3745	1.9477	1.5787	2.64166	1.09992e-11	8.29991e-11
LOC_Os09g23300	1.1997	1.3887	1.4971	4.2025	10.1299	10.7242	2.64111	3.18613e-11	2.31373e-10
LOC_Os04g35100	4.6279	5.4372	5.2146	22.4348	37.4522	33.2308	2.63999	7.96053e-36	2.15493e-34
LOC_Os01g47262	28.1746	29.4839	26.4673	166.722	171.399	170.614	2.63796	1.78804e-148	5.08832e-146
LOC_Os01g08520	0.4253	0.7538	0.6876	3.6794	3.5905	3.856	2.63728	6.39318e-15	6.10005e-14
LOC_Os02g36880	1.4682	2.9429	2.5949	5.1178	19.085	18.7639	2.63464	4.32072e-08	2.31503e-07
LOC_Os03g13560	4.0284	4.3256	4.8243	25.0956	27.8375	26.4372	2.63244	6.66898e-90	6.62996e-88
LOC_Os11g02240	8.3487	8.3708	7.8803	50.8039	48.2209	48.9812	2.63189	2.62983e-99	3.10211e-97
LOC_Os05g50260	3.5316	2.9984	2.9077	19.3355	17.923	19.7556	2.63183	1.65538e-50	7.16472e-49
LOC_Os11g41650	3.5161	2.8248	2.4315	11.3464	21.7427	20.2778	2.62779	2.95867e-19	3.76087e-18
LOC_Os07g48550	21.1025	21.78	20.745	126.494	130.433	124.543	2.62596	3.91158e-147	1.08599e-144
LOC_Os02g17390	41.6835	42.5133	40.5051	260.06	240.387	246.056	2.62573	7.72569e-122	1.37409e-119
LOC_Os04g49360	1.0177	0.6166	0.5624	2.3059	5.3386	5.7951	2.62349	7.67774e-09	4.45102e-08
LOC_Os03g37490	11.4446	11.1285	10.8854	59.0525	69.9951	71.656	2.62113	8.6154e-130	1.83307e-127
LOC_Os08g33140	6.0833	5.6396	5.1441	34.3937	33.3183	33.1433	2.62039	4.42264e-72	3.26902e-70
LOC_Os01g57854	2.2107	2.1879	1.2884	10.2649	12.3036	11.488	2.61769	3.57906e-26	6.53939e-25
LOC_Os01g56560	13.2978	12.6396	10.2482	68.5818	72.5341	75.0732	2.61645	2.86512e-67	1.89065e-65
LOC_Os01g09640	45.128	40.7603	38.754	248.035	246.221	247.891	2.61547	4.32223e-120	7.34328e-118
LOC_Os10g42960	18.0594	17.4517	17.2605	123.05	96.025	93.1658	2.61461	1.58724e-48	6.49912e-47
LOC_Os04g56390	1.3752	1.594	1.9896	5.9611	13.3329	10.3773	2.61293	1.9118e-10	1.3e-09
LOC_Os04g41970	1.0882	0.8172	0.8435	3.944	5.7761	6.7802	2.60835	9.53684e-20	1.25355e-18
LOC_Os09g25430	0.2673	0.2501	0.1521	1.9209	1.0071	1.0078	2.60678	7.58696e-05	0.000264146
LOC_Os06g09660	3.1674	3.1535	2.3995	19.6896	15.064	16.6246	2.60627	4.66188e-35	1.22981e-33
LOC_Os02g14980	4.9993	3.5877	4.347	24.7313	24.8168	27.175	2.60454	1.44436e-56	7.14832e-55
LOC_Os01g41720	0.3843	0.4194	0.5738	2.1285	2.7562	3.2596	2.60429	5.20272e-12	4.05634e-11
LOC_Os04g48270	4.6469	3.9698	3.9447	15.2472	30.567	29.0003	2.59856	3.88037e-23	6.11353e-22
LOC_Os05g02770	12.3546	14.2274	13.4203	54.6915	95.2221	87.3409	2.59831	2.2287e-34	5.78547e-33
LOC_Os12g05330	1.5008	1.5284	1.0843	9.5883	6.5659	7.8972	2.59569	3.93391e-18	4.70375e-17
LOC_Os02g43820	0.3343	0.6366	0.7946	1.512	4.8575	4.0819	2.5953	1.97486e-06	8.71312e-06
LOC_Os08g01530	0.5303	0.6976	0.9333	3.6172	5.1436	3.8496	2.59388	2.567e-11	1.8779e-10
LOC_Os06g03690	12.603	12.8869	9.8283	43.2749	86.467	79.5697	2.59303	8.73515e-24	1.43377e-22
LOC_Os01g45460	3.9395	4.504	4.0461	28.8648	20.7715	22.9124	2.58993	1.60183e-31	3.73259e-30
LOC_Os07g37290	1.3294	3.4975	1.4888	6.0449	15.169	15.6134	2.58879	2.98488e-05	0.000110764
LOC_Os01g55160	0.4914	0.3182	0.4354	2.5462	3.2039	1.5784	2.58753	2.25502e-06	9.87455e-06
LOC_Os05g45050	1.1502	0.9447	0.6822	7.3325	4.134	4.6494	2.58602	2.25501e-10	1.52563e-09
LOC_Os10g14170	0.2421	0.951	0.7435	4.6311	2.5885	3.7275	2.58015	1.96089e-05	7.49397e-05
LOC_Os01g49380	1.504	2.1103	1.9249	7.8377	10.8057	13.5907	2.57968	2.05128e-19	2.62947e-18
LOC_Os04g12970	0.541	0.2812	0.2821	3.3207	1.5417	1.5167	2.57781	4.10933e-06	1.73311e-05
LOC_Os03g50280	1.5798	1.4778	2.6958	8.4743	13.5433	11.5295	2.57752	5.44019e-16	5.61176e-15
LOC_Os01g61680	4.1399	3.9155	4.7882	15.0388	31.3119	28.9729	2.577	4.16583e-19	5.25426e-18
LOC_Os01g68570	0.1325	0.3719	0.5089	2.2619	2.1893	1.2684	2.57492	0.000214348	0.000689927
LOC_Os04g53720	1.9858	1.9022	1.9673	14.7538	8.4412	10.3534	2.57335	1.27561e-21	1.84501e-20
LOC_Os06g10880	2.2916	2.5551	2.9067	12.9287	16.0625	15.7801	2.57063	2.05535e-45	7.58382e-44
LOC_Os06g16370	0.8506	1.3506	0.5157	5.5795	4.5247	5.4334	2.56894	1.36698e-11	1.02742e-10
LOC_Os06g28800	0.6187	0.217	0.099	2.7613	1.059	1.6148	2.56785	0.00152826	0.00412329
LOC_Os02g22160	1.9328	1.5623	2.0166	13.7559	8.7667	8.91	2.56366	1.62183e-17	1.84982e-16
LOC_Os11g37260	2.7124	2.6087	2.3632	14.2399	15.5266	14.4574	2.56338	4.55235e-71	3.31114e-69
LOC_Os06g48170	0.164	0.5176	0.3148	1.3254	2.2985	1.9791	2.56003	5.80849e-05	0.000205655
LOC_Os01g42090	4.2631	3.4383	3.8236	18.5424	23.4628	24.5744	2.5598	1.7095e-40	5.51255e-39
LOC_Os01g16350	11.2267	13.5727	11.9561	58.577	78.5224	73.9014	2.55812	7.85852e-68	5.2312e-66
LOC_Os02g47650	6.3282	9.7874	9.1116	37.8824	52.6088	53.6781	2.55616	2.20831e-26	4.07079e-25
LOC_Os03g13450	0.8436	1.4076	0.9046	4.8842	6.6007	6.4565	2.55589	1.21014e-17	1.39282e-16
LOC_Os02g05550	0.2623	0.3681	0.0839	1.6199	1.2971	1.1269	2.55541	1.29802e-06	5.8784e-06
LOC_Os05g46790	0.3464	0.324	0.7389	2.1001	3.4631	2.4862	2.55525	2.99822e-05	0.000111143
LOC_Os06g47620	2.1773	2.7101	2.6068	8.8476	16.6693	17.6663	2.55501	8.98212e-20	1.18201e-18
LOC_Os02g46030	0.4073	0.3976	0.544	3.4599	2.0555	2.1032	2.55486	1.24773e-09	7.83828e-09
LOC_Os04g42980	6.8236	5.3609	6.6889	42.8506	30.9774	33.1503	2.55209	3.72404e-33	9.19539e-32
LOC_Os01g68650	9.0995	9.1725	9.712	43.0637	60.8305	55.8577	2.54772	9.57038e-57	4.77806e-55
LOC_Os11g40030	0.2293	0.2413	0.3302	0.2703	1.9064	2.4688	2.54691	0.00217171	0.00566726
LOC_Os03g59180	30.4608	34.1285	37.697	196.36	197.088	186.336	2.5465	1.35055e-79	1.14726e-77
LOC_Os11g10770	3.6705	2.5099	3.0327	23.9749	13.5719	14.2787	2.54648	2.66964e-15	2.61519e-14
LOC_Os03g62750	4.3923	3.5698	3.9781	22.4098	22.7079	22.7552	2.54452	2.27645e-75	1.80577e-73
LOC_Os04g32620	2.8017	2.1199	1.7133	10.8475	13.1803	13.7761	2.54207	1.63556e-32	3.94441e-31
LOC_Os06g45040	3.4431	2.8861	4.1206	16.447	22.8583	20.1318	2.54084	3.04623e-27	5.88713e-26
LOC_Os02g21920	19.3572	16.6106	17.9768	88.2403	105.603	112.65	2.54055	7.40144e-84	6.66013e-82
LOC_Os04g50780	0.7349	2.8871	0.7524	9.5049	6.1332	8.2473	2.53188	0.00023276	0.000743407
LOC_Os01g24720	0.2033	1.8537	1.6909	1.5061	7.4215	12.3337	2.53009	0.0063443	0.0148503
LOC_Os07g48160	9.6014	8.8616	8.6565	45.8793	55.6756	51.0371	2.52844	1.02739e-93	1.11379e-91
LOC_Os03g55420	4.9929	5.2271	5.4631	26.6986	30.9359	29.8436	2.5202	4.85142e-74	3.73134e-72
LOC_Os04g57440	12.4834	12.6917	11.9609	71.9805	70.3821	64.1469	2.51939	6.20026e-88	5.95591e-86
LOC_Os07g05370	1.1195	0.807	0.999	7.0015	4.4197	4.7847	2.51909	2.52615e-17	2.83721e-16
LOC_Os02g01100	9.1386	8.3763	6.4319	44.0746	43.5159	45.8231	2.51829	1.92768e-51	8.60502e-50
LOC_Os02g13600	5.6208	7.8414	8.1034	24.0243	48.1917	48.3521	2.51019	8.73057e-18	1.01305e-16
LOC_Os04g52450	45.2646	41.4099	37.7509	196.677	244.177	250.143	2.50886	3.36387e-88	3.2588e-86
LOC_Os08g30510	72.9616	100.649	109.381	241.333	671.634	676.654	2.50875	2.37668e-12	1.89718e-11
LOC_Os06g14030	3.0206	3.9149	3.3226	16.9162	20.1226	19.5985	2.50748	1.06376e-60	5.86381e-59
LOC_Os03g64340	0.3399	0.6503	0.3559	2.6225	2.6995	1.9757	2.50445	1.66709e-07	8.38555e-07
LOC_Os10g28240	0.284	0.1533	0.2517	1.8545	0.926	0.9979	2.50329	5.68559e-07	2.68432e-06
LOC_Os01g19940	9.8153	10.0822	9.1965	41.3689	61.4385	58.3883	2.50273	1.21831e-44	4.4307e-43
LOC_Os05g26630	0.243	0.341	0.6221	2.2919	2.2184	2.0297	2.50063	2.93075e-05	0.00010888
LOC_Os01g42380	3.9547	3.5063	3.3327	22.0507	17.9571	19.0764	2.49826	3.8701e-48	1.55941e-46
LOC_Os08g01510	1.1629	1.5411	2.0121	11.4609	7.1052	6.9697	2.49754	1.38414e-12	1.1234e-11
LOC_Os03g05900	4.0193	2.5947	2.7773	17.5675	16.5608	17.6313	2.49729	2.41287e-30	5.31765e-29
LOC_Os11g40150	0.2896	0.5911	0.674	2.1286	4.2236	2.1305	2.49676	1.17934e-06	5.36656e-06
LOC_Os05g49420	11.9254	14.703	11.9601	61.0022	73.2957	77.7099	2.49599	3.18825e-67	2.0978e-65
LOC_Os05g45320	1.6729	3.19	2.5254	8.1489	15.4951	16.9055	2.49184	2.55344e-11	1.87039e-10
LOC_Os04g51150	8.9373	8.0421	6.6517	37.7595	44.9088	47.1272	2.49176	1.25506e-53	5.91567e-52
LOC_Os02g28170	0.7517	1.812	1.6281	6.3102	7.8922	8.6021	2.49048	7.12714e-13	5.89179e-12
LOC_Os12g37690	2.2349	3.3344	2.6794	9.91	19.2577	15.9487	2.48528	6.4546e-17	7.08853e-16
LOC_Os02g42640	0.2467	0.1923	0.1052	0.2216	1.1795	1.6452	2.48505	0.00485473	0.0116708
LOC_Os02g36150	1.5249	1.8759	2.2458	9.569	10.8419	10.168	2.48394	1.73788e-30	3.8562e-29
LOC_Os03g58910	10.7059	8.0469	8.0351	81.2294	29.4107	31.8039	2.48335	5.43973e-10	3.53629e-09
LOC_Os01g21160	11.3317	9.3854	10.1842	58.392	52.7575	56.5735	2.48269	2.27516e-70	1.61863e-68
LOC_Os04g53190	13.9251	13.4828	12.9701	69.0335	77.3523	73.0493	2.48118	4.051e-145	1.06006e-142
LOC_Os06g46900	3.6821	3.428	3.8415	19.1381	20.5947	19.6756	2.47863	7.32973e-71	5.29742e-69
LOC_Os06g05320	2.7547	2.8448	2.8769	10.4512	19.0533	16.7661	2.47802	2.36831e-23	3.7757e-22
LOC_Os02g51290	1.6501	1.3643	1.1691	7.4236	7.4928	7.8826	2.47725	6.10197e-22	9.05e-21
LOC_Os04g47700	2.9298	2.1345	2.1994	15.4289	11.4804	12.2789	2.47637	2.52047e-25	4.44125e-24
LOC_Os05g32630	20.734	18.1794	18.5185	121.486	90.0434	97.3205	2.47616	1.93311e-40	6.21598e-39
LOC_Os01g19130	11.4018	12.0141	12.9305	64.1151	64.6121	67.0705	2.47188	1.13847e-100	1.37134e-98
LOC_Os02g51750	18.1957	21.9504	19.8089	104.637	106.596	111.123	2.46981	4.92435e-92	5.14256e-90
LOC_Os09g28160	3.4413	4.4423	4.0961	16.413	25.3552	22.7683	2.46742	1.35716e-27	2.66815e-26
LOC_Os03g60260	7.4254	8.1625	9.1403	23.1308	54.3059	57.245	2.4667	2.97118e-15	2.89687e-14
LOC_Os07g37920	0.2221	0.1781	0.1828	1.0047	0.9725	1.1802	2.46645	7.15251e-08	3.75367e-07
LOC_Os08g04340	0.2905	0.524	0.7435	2.5159	3.0845	2.6535	2.46644	1.32217e-06	5.97705e-06
LOC_Os05g02760	0.8481	1.0577	1.3266	3.2373	6.5741	7.6239	2.46306	6.68655e-08	3.52131e-07
LOC_Os11g34720	5.0837	6.9042	6.1585	31.5723	32.1544	32.922	2.46028	3.07152e-49	1.28541e-47
LOC_Os02g55890	0.3097	0.4888	0.2973	2.5729	1.5985	1.5828	2.45782	5.52584e-09	3.249e-08
LOC_Os07g05570	42.5068	43.1353	43.144	273.866	200.517	208.456	2.45741	7.49806e-41	2.44207e-39
LOC_Os06g40060	18.0712	18.8289	19.194	94.7373	102.875	101.908	2.45725	9.34669e-166	3.37757e-163
LOC_Os04g55100	1.4163	0.5678	1.0358	4.6341	5.4528	6.3367	2.45137	1.86844e-07	9.32828e-07
LOC_Os05g03500	0.6081	0.237	0.5188	0.9558	3.1719	3.3064	2.4476	0.000163173	0.000536278
LOC_Os05g47680	0.5845	0.4253	0.7204	2.9168	3.6702	2.6274	2.44729	1.39264e-11	1.04637e-10
LOC_Os04g44500	4.4123	5.6324	4.7979	21.0074	28.7693	28.8329	2.44401	1.57684e-35	4.20848e-34
LOC_Os01g60910	1.6185	1.8269	1.4581	9.6481	8.1005	8.0472	2.44367	4.00817e-35	1.05981e-33
LOC_Os01g50520	0.8646	0.674	1.9673	5.954	5.2618	7.2714	2.44238	1.1249e-05	4.48109e-05
LOC_Os03g04770	44.5602	49.5607	48.6288	243.983	258.369	251.447	2.44204	1.78948e-144	4.57744e-142
LOC_Os10g32810	49.263	42.9554	43.1982	221.415	250.139	244.231	2.4405	2.99428e-124	5.58753e-122
LOC_Os03g13300	0.1545	0.2168	0.2417	0.4163	1.5894	1.2545	2.43837	0.000148892	0.000493475
LOC_Os06g43080	1.1528	0.7549	0.5902	2.8993	7.0157	3.5103	2.43817	6.13615e-05	0.000216582
LOC_Os11g26130	5.1878	4.7154	5.3451	34.4782	22.2667	22.694	2.43563	7.79731e-24	1.28261e-22
LOC_Os02g04340	0.3257	0.5051	0.3291	1.3165	2.1684	2.6174	2.43537	1.21773e-08	6.91863e-08
LOC_Os03g05750	1.2762	1.5917	1.9055	5.0308	9.9852	10.2389	2.43324	7.10984e-13	5.88163e-12
LOC_Os09g25784	0.8713	0.2223	0.2281	2.4278	1.9625	2.6616	2.43307	3.8107e-05	0.000139141
LOC_Os04g45520	0.4662	0.3489	0.1989	2.2611	1.4996	1.5817	2.43187	1.49938e-05	5.83105e-05
LOC_Os02g16040	22.1728	21.5256	19.3891	92.5585	118.846	120.651	2.43068	5.06589e-76	4.08972e-74
LOC_Os09g39940	19.2289	25.2572	29.8684	78.4056	156.253	158.463	2.4277	1.03397e-17	1.19489e-16
LOC_Os04g34600	44.4292	50.5471	49.5961	265.152	254.049	234.679	2.42763	7.03033e-74	5.38897e-72
LOC_Os03g17800	4.7317	6.948	6.1615	24.3138	33.7577	35.2893	2.42542	1.58879e-29	3.40587e-28
LOC_Os05g20470	0.9607	1.1682	0.9017	8.6289	3.0067	3.8446	2.42422	4.90938e-05	0.000176039
LOC_Os09g31478	10.5446	10.7147	8.6388	46.329	51.9001	58.1268	2.42382	2.47505e-65	1.53117e-63
LOC_Os02g42585	2.923	2.5457	2.408	11.2713	14.8748	15.2141	2.4233	1.73049e-39	5.382e-38
LOC_Os07g41310	0.2227	0.2343	0.2375	1.5751	1.089	0.9202	2.42262	2.37638e-06	1.03641e-05
LOC_Os12g05260	9.1759	14.2938	12.1752	60.299	61.7827	62.8526	2.42114	2.69935e-36	7.42192e-35
LOC_Os01g72520	2.9437	4.1304	3.9366	18.2285	20.1289	18.6902	2.42017	8.30461e-40	2.61136e-38
LOC_Os05g44340	0.8929	0.7771	0.9836	4.5226	4.7312	4.5428	2.41646	1.11862e-31	2.6254e-30
LOC_Os07g36544	1.6907	1.4336	1.4944	5.9486	9.5644	8.6664	2.41632	1.00611e-26	1.88986e-25
LOC_Os02g37970	2.4594	3.8048	4.9636	11.4698	23.5192	23.7004	2.4142	1.59668e-11	1.19219e-10
LOC_Os03g47169	0.137	0.5767	0.3507	2.2152	1.5634	1.5645	2.4136	0.000173231	0.000567696
LOC_Os05g36280	0.6787	0.4081	0.6204	2.09	3.2872	3.6059	2.41069	2.22293e-06	9.7434e-06
LOC_Os01g52630	5.6944	5.3886	6.3195	27.8589	30.4927	31.6005	2.40844	3.66464e-76	2.99029e-74
LOC_Os08g07390	5.1342	5.6422	4.5032	26.8466	24.1591	27.3387	2.40222	3.45049e-50	1.47936e-48
LOC_Os05g40384	0.418	0.4335	0.3024	2.4729	1.4693	1.9446	2.40084	2.28683e-08	1.25905e-07
LOC_Os03g62620	9.8186	13.2459	13.8012	52.3024	67.0544	70.4592	2.40067	1.13598e-39	3.55731e-38
LOC_Os01g37920	131.132	187.476	183.966	538.235	1096.1	970.379	2.39964	7.2359e-20	9.5998e-19
LOC_Os07g16970	4.2032	3.0374	3.14	17.8881	18.3961	17.1379	2.39904	7.35524e-37	2.06983e-35
LOC_Os03g08550	9.3834	8.0662	7.1518	57.4478	32.5016	34.5411	2.3974	1.17157e-17	1.34911e-16
LOC_Os01g57840	0.5218	1.1828	0.822	2.1633	5.0777	5.7099	2.39626	5.76697e-06	2.38667e-05
LOC_Os03g44810	2.1258	1.627	1.7314	7.059	10.6408	10.5642	2.39095	4.74675e-22	7.08155e-21
LOC_Os03g63580	1.0982	0.9749	1.0613	3.8349	5.7285	6.5514	2.3899	1.50372e-15	1.50544e-14
LOC_Os11g10590	2.3488	1.3571	0.5305	6.7015	6.126	9.1955	2.38961	0.000150961	0.000499459
LOC_Os11g10760	5.6963	3.9221	4.1337	26.3783	21.3964	22.0246	2.38825	1.42424e-28	2.93698e-27
LOC_Os03g04920	14.3601	12.5218	12.8302	89.3136	54.5873	55.6877	2.38608	6.44411e-22	9.53878e-21
LOC_Os03g47034	3.2135	2.525	2.4677	10.6505	16.6784	14.845	2.38572	2.41757e-15	2.37849e-14
LOC_Os07g02810	0.2404	0.3148	0.6358	3.0227	1.7554	1.1502	2.38476	3.25678e-05	0.00012009
LOC_Os01g08470	0.7132	0.705	0.6638	4.1492	3.086	3.2785	2.38373	2.56222e-15	2.5132e-14
LOC_Os02g42850	1.0856	1.1209	0.9962	4.8571	6.0368	5.3461	2.38047	6.35174e-23	9.88405e-22
LOC_Os03g32230	0.2678	0.5167	0.4284	0.9922	2.1391	3.0143	2.3801	9.78648e-05	0.000334081
LOC_Os02g50372	0.7794	1.0936	0.393	2.641	4.8354	4.0066	2.37599	7.1644e-08	3.75817e-07
LOC_Os08g30810	13.4055	13.9049	13.3348	82.7156	59.7619	60.8669	2.37439	5.42544e-34	1.37852e-32
LOC_Os02g52150	2.0996	1.473	1.8811	9.1654	9.7474	8.7131	2.37315	5.89213e-27	1.11784e-25
LOC_Os10g25010	6.2897	8.8709	11.1781	15.104	62.0892	57.7101	2.37036	2.07564e-07	1.03085e-06
LOC_Os01g70500	1.2316	0.8247	1.3971	4.4121	7.6651	5.4424	2.36895	1.14881e-11	8.65448e-11
LOC_Os07g48180	0.4738	0.5761	0.1617	2.6809	2.3065	1.0304	2.36846	0.000358365	0.00110534
LOC_Os10g14180	2.128	2.2313	2.237	13.6983	9.3772	9.7287	2.36714	3.18098e-27	6.14233e-26
LOC_Os02g04650	5.3419	6.2609	6.9173	26.7987	35.6094	30.4677	2.36647	1.13523e-38	3.44595e-37
LOC_Os07g19210	1.1124	0.6328	0.5002	3.8077	4.1168	3.4919	2.36632	6.18822e-09	3.62535e-08
LOC_Os05g10650	1.5627	1.3797	1.191	5.1335	7.1898	8.5697	2.365	3.44183e-19	4.35557e-18
LOC_Os06g11600	2.3887	2.6361	2.8339	10.6854	15.155	13.572	2.36318	6.21751e-39	1.89997e-37
LOC_Os01g08680	2.7447	2.1789	2.9813	12.3101	13.5633	13.7378	2.36011	1.84657e-39	5.73521e-38
LOC_Os10g26150	0.9109	3.1952	3.1088	3.2726	20.3912	12.6792	2.35922	0.00208486	0.00545752
LOC_Os01g45640	31.5933	40.9144	43.9776	67.899	263.004	259.826	2.3558	1.6316e-08	9.11981e-08
LOC_Os01g38990	3.2471	3.3338	2.9801	12.2496	17.3303	18.252	2.35537	1.42596e-35	3.81473e-34
LOC_Os04g50212	0.4076	0.1907	0.8695	2.1968	1.8605	3.2804	2.35526	0.00113397	0.00315061
LOC_Os03g04410	26.638	24.3735	25.8682	126.636	125.402	129.868	2.35383	3.3173e-126	6.34635e-124
LOC_Os08g32960	2.5217	2.1047	1.8919	5.2719	13.3522	14.241	2.352	3.34037e-10	2.2275e-09
LOC_Os11g37670	0.263	0.1953	0.4751	1.8339	1.4523	1.312	2.3493	5.49506e-07	2.59814e-06
LOC_Os03g26910	2.2595	1.3718	1.8908	7.0544	10.6528	9.9798	2.34922	5.16876e-18	6.11385e-17
LOC_Os04g35534	0.252	0.2121	0.5805	0.8148	2.2345	2.1703	2.34751	0.00194317	0.00512195
LOC_Os01g03390	57.9658	70.9394	70.917	274.861	358.439	358.595	2.34694	2.72249e-58	1.42812e-56
LOC_Os04g42770	2.9935	1.9654	2.8888	16.0032	10.6778	11.8761	2.34671	3.80698e-19	4.80963e-18
LOC_Os03g21800	2.1559	2.2306	2.5085	10.9733	11.0187	12.0495	2.34635	2.3523e-37	6.82196e-36
LOC_Os12g25090	12.4087	11.0113	9.7005	68.951	48.6323	44.8152	2.34526	5.26252e-19	6.59001e-18
LOC_Os06g01360	13.4015	15.1572	15.0522	53.5326	80.5393	82.737	2.34516	3.54285e-40	1.12649e-38
LOC_Os12g03420	5.5864	5.9318	6.2481	25.5632	30.9122	31.1967	2.34267	2.81352e-40	8.97095e-39
LOC_Os08g44270	13.7644	19.4908	17.8432	56.5886	102.583	94.5988	2.34119	1.55044e-22	2.36736e-21
LOC_Os06g49640	49.6766	49.8251	49.6998	216.657	252.953	266.326	2.33933	1.41436e-140	3.3894e-138
LOC_Os04g45270	1.7382	1.6102	2.1599	7.6395	9.243	10.3066	2.33898	1.54031e-28	3.15632e-27
LOC_Os04g23550	0.448	0.1479	0.2361	0.852	1.8212	1.5474	2.33829	0.000178974	0.000585168
LOC_Os03g45280	71.2289	150.083	165.022	240.775	886.322	806.225	2.33754	1.4718e-07	7.44766e-07
LOC_Os07g07974	5.88	5.2013	5.0879	33.4795	22.7369	22.536	2.337	2.01326e-23	3.22774e-22
LOC_Os05g38710	17.9858	16.6435	16.0827	98.4099	74.239	74.7956	2.33696	6.21491e-37	1.75327e-35
LOC_Os05g51130	2.0238	1.5956	1.8501	11.1143	6.8366	8.7781	2.33693	3.85202e-16	4.01902e-15
LOC_Os03g18910	1.459	0.9835	0.7872	5.2998	4.9991	5.656	2.33529	1.41139e-16	1.51636e-15
LOC_Os02g54780	4.1659	3.8359	4.5819	17.693	22.8335	21.4056	2.33445	1.21286e-51	5.44613e-50
LOC_Os01g71310	3.6149	4.2702	4.4684	11.6555	24.4164	25.1593	2.33403	5.13329e-16	5.30719e-15
LOC_Os03g52860	0.3638	0.3696	0.2087	2.2815	0.9978	1.2768	2.33348	3.83656e-06	1.62469e-05
LOC_Os05g46340	18.9735	22.7798	24.3584	78.4541	126.033	120.966	2.33009	3.4093e-32	8.13586e-31
LOC_Os09g38960	41.2425	35.136	35.0152	223.732	155.549	160.722	2.32978	7.72328e-29	1.61162e-27
LOC_Os10g42230	1.8576	1.4458	1.4116	6.4719	8.5352	8.2193	2.32853	2.23879e-28	4.53052e-27
LOC_Os09g25810	3.3423	4.0902	3.9238	14.2201	19.7608	21.6111	2.32786	1.4942e-28	3.07012e-27
LOC_Os01g53210	3.5472	3.9817	4.0859	16.0896	23.437	17.1272	2.32735	6.28287e-13	5.22792e-12
LOC_Os01g44120	0.5071	0.5929	0.2163	3.5868	1.2674	1.4338	2.32535	0.00131258	0.00359473
LOC_Os04g39210	7.6839	7.151	7.2252	39.5877	33.0771	34.4561	2.32511	7.24882e-46	2.71872e-44
LOC_Os05g42210	3.7375	4.2821	3.2692	15.4505	19.7584	19.8952	2.3244	5.68697e-44	2.02931e-42
LOC_Os05g49170	8.7445	7.6206	7.1697	28.1648	44.0094	43.3272	2.32379	8.66644e-29	1.80348e-27
LOC_Os04g57760	21.1131	24.5799	23.8272	65.8073	140.5	135.818	2.323	1.14899e-18	1.41013e-17
LOC_Os12g13570	0.2727	0.2143	0.1815	1.2051	1.0953	0.968	2.3229	3.67785e-09	2.204e-08
LOC_Os03g21060	25.4398	27.6758	26.472	114.698	135.67	136.861	2.32071	1.91988e-117	3.14447e-115
LOC_Os03g31180	8.2721	7.2649	7.3514	49.757	29.8957	30.1675	2.31957	5.53994e-19	6.9336e-18
LOC_Os11g47809	499.903	562.628	535.146	2362.55	2706.3	2685.21	2.31752	4.86353e-138	1.12983e-135
LOC_Os05g42230	10.2981	13.8399	12.7352	38.5209	71.1696	70.4259	2.31718	1.74761e-19	2.25162e-18
LOC_Os11g34760	4.5865	2.9569	3.3634	15.4986	19.4628	18.2795	2.31578	2.64085e-26	4.86421e-25
LOC_Os01g58320	3.8505	2.9628	4.1333	13.7226	23.6488	16.0471	2.31483	4.16769e-10	2.74701e-09
LOC_Os03g15850	3.7881	3.0571	2.9153	16.612	14.8197	15.864	2.31446	4.83733e-31	1.09797e-29
LOC_Os09g27010	3.8113	3.8655	5.0635	19.3954	21.4741	20.5973	2.31179	1.83103e-40	5.89606e-39
LOC_Os04g43670	0.5746	1.1825	0.6864	1.3935	5.5451	4.9491	2.30935	0.000145226	0.000482097
LOC_Os10g33040	0.8358	0.979	0.6604	4.8567	3.5446	3.4238	2.30925	4.46584e-17	4.95224e-16
LOC_Os01g18120	0.176	0.4234	0.3218	1.4907	1.2133	1.6408	2.30826	1.43102e-05	5.5881e-05
LOC_Os03g51080	31.2828	29.6022	31.563	143.987	150.226	150.221	2.30563	4.35475e-146	1.16636e-143
LOC_Os01g64470	7.9468	7.6723	8.2579	33.0041	40.6442	41.3388	2.30375	9.61221e-55	4.65599e-53
LOC_Os07g48560	0.156	0.2189	0.3327	0.5604	1.1527	1.6963	2.30348	0.000665028	0.0019383
LOC_Os02g10880	4.2359	4.2505	4.6985	18.9887	22.564	21.7088	2.30141	5.12136e-51	2.25518e-49
LOC_Os03g32170	0.7125	0.4721	0.5826	2.4798	2.8648	3.2025	2.29652	2.27629e-12	1.81896e-11
LOC_Os03g10640	3.6529	3.1634	3.8838	19.5324	15.6058	15.6664	2.29459	7.04232e-33	1.72393e-31
LOC_Os12g38440	1.4265	1.3857	1.7414	8.5745	6.6681	6.3291	2.29391	8.35758e-17	9.10377e-16
LOC_Os07g44830	0.8611	0.725	0.7274	4.5944	3.2566	3.124	2.2926	2.65458e-12	2.11087e-11
LOC_Os09g31970	5.1106	4.8408	5.2033	28.1976	22.5136	21.0537	2.29251	7.46269e-32	1.76058e-30
LOC_Os01g54210	0.1685	0.6208	0.2696	1.5612	2.0606	1.3197	2.28947	6.59889e-05	0.000231976
LOC_Os03g09880	1.333	2.4264	2.4437	6.2128	10.1947	13.1637	2.28879	1.88249e-09	1.15955e-08
LOC_Os02g02970	0.4711	0.8622	0.4981	2.5665	3.152	2.8869	2.28759	2.17049e-10	1.47064e-09
LOC_Os01g03340	61.6256	70.4732	75.1567	309.867	340.656	332.925	2.2867	1.09866e-85	1.01675e-83
LOC_Os05g20450	0.8987	1.0306	0.8959	8.2197	2.1975	2.6163	2.28602	1.03716e-05	4.15048e-05
LOC_Os07g38290	1.971	2.4003	0.9995	5.1105	10.184	10.3853	2.28445	6.51355e-08	3.43496e-07
LOC_Os07g42220	7.2057	10.2833	10.247	15.4335	63.2866	54.812	2.28278	4.97235e-07	2.36623e-06
LOC_Os02g35870	2.7543	2.0968	2.5501	8.9615	12.858	13.4979	2.2826	1.4154e-26	2.63691e-25
LOC_Os07g03020	0.5648	0.5403	0.0986	3.1821	1.2387	1.1725	2.28251	0.00239993	0.00620168
LOC_Os06g30970	22.051	36.1459	38.4654	88.5098	190.31	183.644	2.2825	3.54177e-13	3.00305e-12
LOC_Os08g30210	5.6324	7.416	6.4229	27.9442	31.3638	32.5355	2.28167	1.60643e-46	6.19866e-45
LOC_Os01g60740	10.2319	9.0828	7.5722	53.1723	36.5345	35.9698	2.27678	2.90696e-19	3.6972e-18
LOC_Os01g47570	1.5438	0.8963	1.022	6.67	5.0676	4.6544	2.27539	1.03716e-07	5.35055e-07
LOC_Os10g39780	6.1462	6.1544	6.4408	36.6424	25.6227	25.1383	2.27442	1.26884e-24	2.16866e-23
LOC_Os03g46180	0.3954	0.1707	0.3503	2.0897	1.1501	1.0716	2.27317	0.000354195	0.00109471
LOC_Os03g45730	4.8069	5.4421	6.0056	18.1095	29.1365	29.6382	2.27233	3.98436e-27	7.64822e-26
LOC_Os03g22200	9.3893	10.4907	8.0113	39.5512	46.747	44.8134	2.27227	3.27431e-51	1.45025e-49
LOC_Os05g33320	10.8407	10.6136	11.0789	63.4361	43.4128	44.6047	2.2714	1.1015e-22	1.69323e-21
LOC_Os11g24070	7.7357	9.2159	10.4143	26.7932	51.4859	51.3317	2.27098	4.35487e-17	4.8386e-16
LOC_Os02g36490	17.7267	20.1111	20.1327	80.9818	94.653	96.6474	2.27057	1.81648e-88	1.76727e-86
LOC_Os09g26160	2.7068	2.3306	2.3621	12.6812	10.7099	11.2125	2.26854	4.11516e-37	1.17254e-35
LOC_Os07g46630	4.3825	4.6329	3.8033	20.1803	19.2978	20.4865	2.26833	1.14303e-38	3.46501e-37
LOC_Os04g39489	13.4135	11.1807	11.6337	50.0604	58.6142	61.4861	2.2669	5.72116e-70	3.97098e-68
LOC_Os03g60220	2.1935	1.343	1.225	6.6091	7.6972	8.2751	2.26578	5.28273e-12	4.11168e-11
LOC_Os04g52090	12.7892	13.9886	11.5996	61.0541	59.7513	58.085	2.26466	3.37506e-57	1.70369e-55
LOC_Os02g12380	1.589	1.8158	1.9288	8.453	8.2031	8.1233	2.26323	5.60204e-32	1.32712e-30
LOC_Os04g46970	1.0113	0.594	0.873	3.9293	4.0946	3.6217	2.26312	2.42011e-17	2.72215e-16
LOC_Os03g28940	23.0196	24.1962	24.5918	89.9154	120.462	125.971	2.26175	8.16622e-57	4.08598e-55
LOC_Os12g12260	5.1965	3.4851	4.1311	24.3347	17.1055	17.9092	2.261	4.68237e-20	6.27421e-19
LOC_Os03g49430	0.6703	0.4535	0.5362	1.3546	3.1374	3.374	2.26028	3.24922e-08	1.76501e-07
LOC_Os02g28040	10.8824	8.547	9.0809	48.5499	41.5325	42.2018	2.25898	1.10459e-40	3.58221e-39
LOC_Os01g33770	3.8428	4.5096	5.1865	27.487	15.8536	18.8736	2.25823	2.08892e-11	1.54354e-10
LOC_Os01g47690	12.4743	11.6488	11.9876	36.4237	65.2352	67.8368	2.25719	4.58433e-23	7.17791e-22
LOC_Os05g37660	2.3757	2.4391	2.4225	12.5688	10.9312	9.9055	2.254	1.10674e-26	2.07204e-25
LOC_Os05g01230	0.2484	0.3302	0.3514	1.4442	1.6365	1.1942	2.25393	2.5059e-09	1.52661e-08
LOC_Os12g38100	7.2529	6.9553	7.346	30.9323	34.7708	34.3186	2.25228	1.20966e-45	4.50724e-44
LOC_Os09g38510	3.0814	2.5221	2.1909	9.7637	13.2826	13.3664	2.25168	7.88471e-22	1.15659e-20
LOC_Os04g49680	3.1621	3.486	4.6733	14.9615	19.783	17.6846	2.25155	3.55989e-22	5.33538e-21
LOC_Os02g56850	42.6426	39.8506	40.0617	172.532	196.127	199.795	2.25135	6.72196e-143	1.68167e-140
LOC_Os04g56790	3.3583	4.076	4.2336	19.9987	16.7073	16.9601	2.25121	7.19808e-31	1.62249e-29
LOC_Os06g12370	1.1037	1.0559	0.9631	2.4108	6.455	5.7831	2.25021	7.08475e-09	4.1251e-08
LOC_Os03g05440	0.5565	0.488	0.5935	1.9993	2.9935	2.6325	2.25	7.11244e-10	4.57536e-09
LOC_Os05g46360	13.1968	14.5771	13.2688	47.8984	74.3863	68.6043	2.24979	5.24302e-38	1.54815e-36
LOC_Os09g31486	4.4531	5.264	6.3239	25.1697	24.5808	24.1801	2.24959	9.04862e-37	2.53072e-35
LOC_Os05g49070	3.8119	3.3383	3.6017	24.024	11.9768	13.0202	2.24931	4.16387e-11	2.99415e-10
LOC_Os06g46950	7.2609	5.6318	6.176	28.0716	31.1699	29.3086	2.24809	8.95178e-37	2.50672e-35
LOC_Os07g40630	2.8413	2.8589	2.9068	12.4288	13.7729	13.5752	2.24804	4.56322e-79	3.83344e-77
LOC_Os02g48450	0.055	0.5018	0.2465	2.2238	0.4664	0.8616	2.24612	0.0171438	0.0358365
LOC_Os03g05310	44.5497	41.9323	42.0732	138.261	228.207	230.073	2.24297	4.37046e-32	1.0386e-30
LOC_Os08g32540	1.0045	1.5067	1.2413	4.1069	7.9502	5.1984	2.24171	2.97483e-09	1.80072e-08
LOC_Os11g35330	0.3302	0.1986	0.4226	1.0805	1.9891	1.3544	2.24143	1.35502e-06	6.11466e-06
LOC_Os11g30500	5.7706	6.0727	5.6447	21.3249	28.0582	31.1978	2.23877	2.02049e-30	4.47892e-29
LOC_Os01g66130	2.673	1.5114	1.5999	14.728	5.3934	5.8658	2.23655	1.32652e-06	5.99435e-06
LOC_Os04g41570	5.1045	7.7818	9.0404	24.9814	38.8962	36.7992	2.23314	2.01752e-17	2.28511e-16
LOC_Os12g43000	0.3051	0.6616	0.4792	1.9806	1.8447	2.7147	2.23258	1.00296e-08	5.7356e-08
LOC_Os12g03899	8.3329	7.5655	7.5418	45.051	29.4592	31.4963	2.23049	6.23049e-23	9.72196e-22
LOC_Os05g23320	5.898	6.1988	4.9022	25.0416	27.7299	24.7711	2.23047	6.38825e-54	3.03622e-52
LOC_Os09g20220	0.4216	0.3451	0.4047	2.0828	1.741	1.513	2.22812	1.5595e-05	6.0545e-05
LOC_Os09g15420	3.543	2.62	2.7575	14.6753	12.8932	13.0897	2.22632	9.42539e-25	1.6158e-23
LOC_Os01g02920	6.53	8.6421	10.029	26.3719	45.2479	43.8701	2.2258	1.62006e-19	2.09202e-18
LOC_Os01g37750	2.3079	2.6985	2.7747	7.1609	15.6406	12.8225	2.22359	1.01379e-11	7.68564e-11
LOC_Os04g28420	0.5655	0.7701	0.8728	3.0028	3.9041	3.0604	2.22285	2.10357e-13	1.80716e-12
LOC_Os02g44930	5.093	3.6201	3.9024	19.5018	19.9683	17.7961	2.21715	2.01209e-25	3.56477e-24
LOC_Os01g03510	8.3529	7.581	8.1051	34.9927	36.943	36.8854	2.21711	1.65788e-88	1.61988e-86
LOC_Os11g07600	6.3529	7.782	7.5286	14.6277	42.0584	42.768	2.21702	4.30078e-10	2.82981e-09
LOC_Os01g14410	13.3238	12.3192	10.7934	43.788	60.4608	61.4079	2.21668	1.35815e-36	3.77991e-35
LOC_Os05g33400	1.1202	0.8732	0.9876	7.0093	3.2137	3.0535	2.21665	1.6972e-06	7.5658e-06
LOC_Os05g48980	6.5271	7.4523	9.1317	35.3479	33.4207	35.2396	2.21548	1.20203e-33	3.02046e-32
LOC_Os10g34930	10.8931	11.4775	11.7648	21.0595	71.7124	63.9419	2.21524	8.67675e-09	4.99583e-08
LOC_Os08g40940	0.2437	0.5129	0.2729	2.2984	1.152	1.0733	2.21514	0.000590609	0.00173966
LOC_Os05g10930	4.6852	8.5626	7.4072	19.4673	38.7119	35.7078	2.21474	5.80301e-12	4.49818e-11
LOC_Os04g49450	0.3878	0.9151	0.4286	3.942	1.9537	1.7251	2.21368	3.91945e-05	0.00014286
LOC_Os02g13800	2.205	2.7463	2.505	5.8081	13.2142	14.9694	2.21241	5.07351e-10	3.30956e-09
LOC_Os06g30920	2.9604	8.9466	10.2007	19.022	47.8105	32.9857	2.21173	5.44208e-05	0.000193676
LOC_Os02g30470	2.4865	1.2053	1.5044	9.1974	6.9567	7.3746	2.21037	7.19398e-09	4.18442e-08
LOC_Os05g10730	12.2735	11.8453	12.4092	61.3527	51.0564	51.1841	2.21034	1.13886e-48	4.73126e-47
LOC_Os07g14600	0.2429	0.3896	0.4442	0.8884	1.6745	2.2644	2.20515	0.000355378	0.00109777
LOC_Os04g50860	40.2213	37.6356	35.1101	124.308	189.479	196.315	2.20514	3.23503e-35	8.56381e-34
LOC_Os05g15770	111.71	150.327	155.396	479.072	715.027	688.623	2.20506	3.28838e-30	7.19839e-29
LOC_Os03g50450	5.1237	4.3804	4.8343	24.8994	19.532	19.468	2.20359	2.88785e-30	6.33991e-29
LOC_Os09g04960	0.5023	0.3272	0.3444	1.7885	1.9182	1.5801	2.19934	6.71111e-13	5.56189e-12
LOC_Os01g74020	0.5355	0.2768	0.3607	1.8605	1.8008	1.655	2.19922	4.36923e-06	1.8349e-05
LOC_Os02g51510	0.1618	0.6054	0.5522	0.7993	3.0243	2.0411	2.19797	0.00602567	0.0141715
LOC_Os01g14100	4.2265	3.4753	2.8355	17.2665	13.5863	15.9829	2.1961	3.27774e-24	5.50709e-23
LOC_Os09g33860	15.8823	12.2037	11.7499	54.5992	59.3125	64.0149	2.19532	7.93635e-43	2.77115e-41
LOC_Os05g38000	1.2641	1.3536	1.3198	7.2828	5.1404	4.9487	2.19471	1.05306e-14	9.95184e-14
LOC_Os08g42960	2.8357	2.6588	2.3573	11.2295	12.3725	11.3955	2.19389	3.18325e-45	1.16887e-43
LOC_Os03g37830	20.6989	19.0453	19.1393	109.935	72.5689	77.0568	2.19366	8.5681e-24	1.40737e-22
LOC_Os06g22925	1.2776	2.2408	3.2703	13.3401	4.7899	11.4622	2.19141	0.000646286	0.00188923
LOC_Os03g14400	11.7464	11.7313	10.8327	47.3384	53.1686	52.0476	2.19137	1.31894e-93	1.42308e-91
LOC_Os02g21040	2.329	3.2679	3.0461	12.941	13.3459	11.869	2.19132	4.26908e-28	8.56298e-27
LOC_Os01g18080	23.7046	30.5265	31.4281	74.7577	152.044	157.212	2.18859	3.85796e-16	4.02338e-15
LOC_Os04g51520	0.3585	0.2096	0.3823	1.6903	1.5581	0.9745	2.18812	0.000152173	0.00050281
LOC_Os05g11910	9.6086	11.9626	11.5899	40.6375	53.6965	52.7721	2.1866	3.49892e-43	1.23116e-41
LOC_Os01g37380	0.1999	0.2806	0.3071	1.9127	0.5997	0.8872	2.18571	0.000890765	0.00252354
LOC_Os07g32790	1.2108	1.5484	1.7458	8.4868	5.5762	5.6202	2.18499	7.64356e-13	6.3094e-12
LOC_Os01g22900	25.547	27.5722	28.0953	100.414	129.956	129.887	2.18459	1.92524e-71	1.41387e-69
LOC_Os02g14480	3.4118	4.0742	4.7939	15.3352	20.4471	18.5669	2.18442	1.88862e-31	4.36954e-30
LOC_Os03g51479	0.6621	1.106	0.7869	3.1223	3.9062	4.1969	2.1838	7.83589e-14	6.93862e-13
LOC_Os01g51920	24.0904	26.2559	27.5793	120.696	111.682	110.463	2.18227	3.77939e-62	2.17277e-60
LOC_Os04g58090	3.1472	2.9136	2.5331	10.9722	14.6396	12.4482	2.18016	1.62752e-23	2.62094e-22
LOC_Os06g51150	52.2242	43.9573	42.2209	198.311	200.041	211.334	2.17967	1.22471e-67	8.12877e-66
LOC_Os02g43540	1.8841	3.4896	4.4852	4.9246	18.8204	20.4072	2.17926	3.70689e-05	0.000135546
LOC_Os07g48460	4.7337	6.7697	6.0584	15.2695	31.1319	31.6884	2.17922	1.14758e-13	1.00833e-12
LOC_Os01g63930	5.0443	3.7374	3.996	17.1152	20.6757	18.6912	2.17889	3.03118e-40	9.65144e-39
LOC_Os02g13900	0.2027	0.4266	0.3243	0.5462	1.7842	1.8847	2.17851	0.00095565	0.00269195
LOC_Os12g40180	0.1771	1.1595	0.831	0.5567	3.8486	5.2378	2.17807	0.0195712	0.0402601
LOC_Os06g09560	2.0779	2.6765	3.2261	7.0676	13.9036	14.4024	2.17779	1.44079e-10	9.88875e-10
LOC_Os07g09680	18.3372	22.8453	22.8113	59.286	114.308	110.4	2.17635	9.3741e-19	1.15795e-17
LOC_Os12g40419	3.5304	4.3242	4.1357	13.9113	19.3687	19.5774	2.17537	1.71024e-37	4.97258e-36
LOC_Os01g72970	0.9854	0.9927	1.3259	3.6596	5.1567	5.7209	2.17138	4.39949e-17	4.88341e-16
LOC_Os11g39540	0.6388	0.1494	0.4769	3.084	0.833	1.5978	2.16735	0.00956006	0.0213502
LOC_Os04g44050	0.8795	0.8443	0.3554	1.9956	3.9838	3.2014	2.16515	6.64367e-05	0.00023341
LOC_Os10g38080	4.6784	4.904	4.9487	23.0437	20.3842	19.6624	2.16483	1.10819e-41	3.75434e-40
LOC_Os02g54720	0.6526	0.5328	0.3189	2.366	2.0425	2.1678	2.16398	3.82055e-10	2.53213e-09
LOC_Os03g57780	0.4972	0.5098	0.4161	1.9582	2.1198	2.1213	2.16185	7.71302e-18	8.98642e-17
LOC_Os01g51420	15.873	16.452	12.7608	56.7952	68.8587	70.8849	2.16048	1.73508e-43	6.13368e-42
LOC_Os08g05480	7.2284	8.4519	8.7095	26.0576	43.267	37.1364	2.15899	5.13607e-24	8.54736e-23
LOC_Os03g47530	0.1636	0.2952	0.2992	0.252	1.6158	1.4644	2.15819	0.00625342	0.0146587
LOC_Os03g04370	4.4391	5.7275	5.0284	18.6299	23.8209	23.3715	2.15815	4.05349e-25	7.06058e-24
LOC_Os01g20730	3.0361	2.4736	2.5905	15.3946	9.1958	10.2673	2.15685	7.66147e-12	5.86093e-11
LOC_Os08g38880	14.5567	15.379	13.0149	46.0398	69.4911	71.8303	2.15612	2.22356e-32	5.33983e-31
LOC_Os02g33380	14.4299	10.0632	9.0142	51.3227	48.3315	45.5073	2.15533	1.087e-21	1.57722e-20
LOC_Os11g10980	1.6462	1.8479	1.992	10.4043	6.5379	6.5425	2.15484	2.30283e-13	1.97091e-12
LOC_Os01g55240	2.8653	4.0795	4.7997	19.0181	16.1549	15.259	2.15376	1.84436e-17	2.09524e-16
LOC_Os04g55200	0.3376	0.406	0.3703	0.6497	2.201	2.0138	2.15221	0.00287203	0.00728202
LOC_Os11g13670	30.3792	32.7504	35.2043	98.6955	165.769	163.137	2.1494	4.74226e-27	9.04207e-26
LOC_Os02g14190	0.1649	0.1983	0.3618	0.9522	1.1059	1.0452	2.14893	0.000135602	0.000452191
LOC_Os09g38910	0.5737	0.7044	0.7159	3.7683	1.9265	2.7889	2.14781	1.49919e-08	8.42939e-08
LOC_Os09g09650	0.2517	0.1766	0.2953	1.5258	1.0119	0.5474	2.14641	0.000796089	0.002278
LOC_Os02g50690	0.9506	0.8465	0.9593	3.1526	4.8155	3.9601	2.14505	1.84711e-14	1.71428e-13
LOC_Os02g37180	1.2505	2.1446	1.5116	3.7441	8.9692	8.4315	2.14296	9.53329e-06	3.83793e-05
LOC_Os05g37970	1.7262	1.0553	1.152	6.6115	4.7754	5.4867	2.14203	1.45559e-13	1.26965e-12
LOC_Os06g42850	17.2696	18.3979	18.8763	55.6081	89.6649	90.5627	2.14199	2.41192e-29	5.13655e-28
LOC_Os01g14050	19.6347	18.6094	18.266	95.54	71.5878	73.7641	2.14181	1.39016e-31	3.25267e-30
LOC_Os03g59300	0.5816	0.3206	0.7975	1.8191	2.9525	2.6022	2.14175	6.72085e-07	3.14441e-06
LOC_Os05g41460	6.0477	8.5766	8.4589	16.5578	41.0097	42.7861	2.14144	2.65573e-10	1.78454e-09
LOC_Os11g42790	12.9164	11.3737	10.0746	48.44	47.3335	51.5859	2.14024	6.31328e-52	2.86882e-50
LOC_Os04g19740	1.7245	1.1292	1.1588	5.6731	5.9221	5.7012	2.1382	1.33564e-18	1.62954e-17
LOC_Os02g37910	2.2375	2.1897	2.3583	10.057	9.2929	9.643	2.13813	5.54261e-31	1.25555e-29
LOC_Os01g72490	3.2134	4.995	4.9392	10.6324	24.6905	21.5012	2.13695	3.59472e-11	2.60214e-10
LOC_Os03g07100	0.3081	0.5943	0.6407	2.646	1.7074	2.1106	2.13625	7.79877e-05	0.000270775
LOC_Os04g56580	4.2707	3.1182	3.3884	16.1943	14.2634	15.6857	2.13622	4.61342e-27	8.80378e-26
LOC_Os12g13640	1.3731	1.1606	1.3339	4.3685	6.1914	6.0878	2.13561	1.51366e-19	1.96353e-18
LOC_Os10g41480	1.0937	1.5986	1.5748	5.4952	6.7154	5.8876	2.13423	3.26326e-16	3.41625e-15
LOC_Os01g44250	1.5418	1.6127	0.9687	2.3794	7.5305	7.9748	2.1336	1.19653e-05	4.74341e-05
LOC_Os01g18110	0.1388	0.3896	0.3553	2.0105	0.6788	0.9511	2.13111	0.00602308	0.0141684
LOC_Os11g34450	77.451	82.622	80.8997	328.043	350.982	347.138	2.13099	3.67022e-146	9.94717e-144
LOC_Os12g08260	51.5654	50.7944	48.2382	185.059	225.735	232.155	2.13012	2.57772e-93	2.76813e-91
LOC_Os02g40040	23.6887	25.8155	30.1384	80.3567	128.938	131.717	2.12819	3.38019e-24	5.67085e-23
LOC_Os02g46910	6.789	4.9307	4.6124	25.2441	21.7624	22.2851	2.12774	1.94037e-24	3.29414e-23
LOC_Os11g40540	13.5165	11.7976	10.5138	68.0248	39.5194	42.8984	2.12714	1.57652e-15	1.57624e-14
LOC_Os07g14590	17.317	18.9666	19.3634	61.6783	89.3682	85.2841	2.11993	1.5824e-41	5.32124e-40
LOC_Os11g14070	0.4084	0.1528	0.2439	0.6603	1.5977	1.2435	2.11953	0.00118645	0.00327839
LOC_Os07g42910	1.5951	2.9267	2.6172	6.998	11.4669	11.6884	2.11929	6.95192e-10	4.47842e-09
LOC_Os06g47130	5.8461	5.3424	5.5062	25.0229	21.6787	23.6697	2.11873	4.77049e-44	1.71031e-42
LOC_Os02g32110	12.4842	12.7581	13.1019	64.5881	46.0453	50.1235	2.11858	7.171e-27	1.35369e-25
LOC_Os02g43770	0.7399	0.6036	0.7047	2.2487	3.1638	3.3007	2.11663	3.15321e-12	2.4943e-11
LOC_Os08g09200	45.3606	42.6946	43.0989	205.489	171.141	173.774	2.11638	4.61464e-47	1.80821e-45
LOC_Os10g39640	4.8206	5.1042	4.2559	11.5762	24.7086	24.1726	2.11635	3.48852e-13	2.9601e-12
LOC_Os06g43090	6.0055	7.0722	6.7254	28.7523	26.8507	27.4994	2.11584	4.97235e-41	1.63585e-39
LOC_Os11g41600	40.5731	43.1508	43.5633	132.168	207.442	199.882	2.11439	4.89733e-34	1.24852e-32
LOC_Os09g02270	6.5777	5.3547	5.5196	31.1425	21.3227	20.4064	2.11333	8.3793e-16	8.52763e-15
LOC_Os07g34964	3.3865	2.7297	2.2132	14.6584	10.179	9.9668	2.11184	6.71716e-13	5.56487e-12
LOC_Os08g04560	1.2343	1.3904	1.4908	7.4952	5.1009	4.492	2.11061	2.10151e-11	1.55183e-10
LOC_Os09g15680	0.7335	1.5741	0.7179	3.2554	4.7826	4.5608	2.10998	3.25552e-06	1.39419e-05
LOC_Os12g03720	3.9216	3.9505	3.5552	14.3435	16.7352	16.8454	2.10576	4.26415e-58	2.22145e-56
LOC_Os02g52490	2.7204	2.5447	2.3476	6.9972	11.5834	13.5818	2.1053	1.0977e-14	1.03608e-13
LOC_Os01g56300	24.2532	24.6744	24.9412	126.819	87.1239	92.414	2.10465	2.30312e-25	4.06456e-24
LOC_Os05g33310	30.2948	24.9743	23.7559	112.132	106.027	111.897	2.10342	4.58628e-46	1.73153e-44
LOC_Os12g06080	0.3981	0.4345	0.4529	2.205	1.3267	1.7894	2.10274	0.000279058	0.000877732
LOC_Os04g55220	1.8244	1.5776	1.8734	10.8037	5.6711	5.2322	2.1016	2.76572e-08	1.50922e-07
LOC_Os03g19010	5.8794	9.831	8.4215	23.5584	38.1761	39.4354	2.10057	3.27535e-15	3.18252e-14
LOC_Os11g26990	0.8705	0.6318	0.6531	4.2464	2.2899	2.3699	2.09982	1.56509e-07	7.89516e-07
LOC_Os02g47150	0.244	0.3522	0.348	1.6439	1.0002	1.2374	2.09947	6.04778e-09	3.54398e-08
LOC_Os01g42690	1.092	0.6211	1.4731	3.5388	4.5798	5.2763	2.09879	6.89544e-08	3.62544e-07
LOC_Os12g05360	0.929	0.7204	1.3141	4.0842	3.8256	4.4345	2.09752	1.29119e-10	8.90767e-10
LOC_Os07g34720	0.4544	0.5217	0.423	0.7792	2.0471	3.0729	2.0974	0.00156215	0.00420873
LOC_Os06g50410	0.2105	0.4219	0.1924	1.1747	0.9802	1.2163	2.09679	0.000543	0.00161594
LOC_Os08g35630	4.1684	4.9228	3.9123	19.0012	17.2136	17.543	2.0949	8.69519e-26	1.56116e-24
LOC_Os06g39240	0.6549	0.7351	1.2851	1.7058	5.3516	4.159	2.09324	0.000218387	0.000701241
LOC_Os01g47760	12.7106	12.7163	12.1286	58.417	49.0392	47.5034	2.09196	1.09786e-32	2.66174e-31
LOC_Os02g50340	4.1292	2.7896	3.7189	15.8425	13.5392	14.7019	2.09117	8.40967e-23	1.30153e-21
LOC_Os04g58870	0.5527	0.2659	0.1819	2.617	0.4325	1.0098	2.09033	0.00690875	0.0159972
LOC_Os03g09140	3.7295	4.4044	5.0516	10.7612	22.2502	22.1037	2.09005	1.03664e-11	7.84843e-11
LOC_Os10g04620	22.8932	18.2025	15.5708	75.9932	75.7153	82.5118	2.0868	2.56721e-33	6.38744e-32
LOC_Os02g54600	11.2831	13.3536	12.1553	47.3496	51.7411	52.6994	2.08636	4.64418e-70	3.25321e-68
LOC_Os08g42470	0.7292	0.1137	1.0369	1.0916	3.2048	3.63	2.08519	0.00530493	0.0126463
LOC_Os06g39660	1.6113	2.9357	2.37	8.4566	11.039	8.8814	2.08427	7.95455e-14	7.03548e-13
LOC_Os06g49780	13.5123	17.6052	16.882	51.7253	78.0814	68.6667	2.08294	1.14989e-27	2.26652e-26
LOC_Os10g22600	1.0016	0.8978	0.4273	3.336	3.0113	3.2675	2.0823	3.45929e-07	1.67029e-06
LOC_Os05g45300	17.6306	21.5829	17.5596	55.7617	88.3529	91.1794	2.082	5.29662e-24	8.79525e-23
LOC_Os05g44050	65.6858	72.4027	67.7686	204.175	322.462	326.554	2.08128	1.08323e-30	2.42964e-29
LOC_Os01g54890	14.8803	18.0516	15.1431	53.2527	68.7923	76.325	2.08119	4.01177e-32	9.55355e-31
LOC_Os08g37595	1.0752	0.9364	1.0914	2.6974	4.7866	5.4189	2.08086	1.9131e-07	9.54075e-07
LOC_Os06g24490	2.0495	2.547	1.9111	8.9543	9.0488	8.6349	2.08073	1.48834e-19	1.934e-18
LOC_Os04g57540	11.1827	10.5088	9.2159	37.9163	45.3362	44.0757	2.07873	1.39821e-55	6.86028e-54
LOC_Os06g43640	25.2797	23.2346	21.6114	96.4128	94.1918	97.1778	2.07848	3.39768e-71	2.47921e-69
LOC_Os07g10420	22.776	25.3561	24.497	91.9137	104.024	101.899	2.07631	1.80097e-91	1.86368e-89
LOC_Os05g37450	1.9044	2.1212	2.1107	6.6394	9.0378	9.5309	2.07529	5.35694e-22	7.97098e-21
LOC_Os12g07400	0.4032	0.2121	0.8385	2.9876	1.183	1.7099	2.07449	0.0056253	0.0133249
LOC_Os09g09930	30.2826	42.452	40.1553	109.228	178.471	177.991	2.07432	2.90812e-21	4.1379e-20
LOC_Os02g44900	0.4075	0.5116	0.3569	3.4387	0.923	0.6997	2.07413	0.00433863	0.0105403
LOC_Os04g30420	10.7102	8.9296	9.8999	41.0238	41.8326	38.081	2.07343	4.46426e-45	1.62874e-43
LOC_Os03g25750	2.9928	2.9995	3.205	10.341	14.5225	12.8855	2.07271	1.50607e-28	3.09172e-27
LOC_Os02g43940	1.9121	1.8959	1.5662	4.6714	8.4778	9.0494	2.07268	3.78856e-11	2.7355e-10
LOC_Os05g25640	45.7372	41.8546	40.8476	134.594	197.034	196.911	2.07259	4.0618e-39	1.24961e-37
LOC_Os02g16909	1.0184	0.9288	1.5641	2.5383	6.2749	5.7145	2.07196	1.28794e-06	5.83626e-06
LOC_Os02g55560	3.6301	4.8349	5.3535	17.8254	19.1517	19.3575	2.07174	4.38308e-28	8.7839e-27
LOC_Os03g55820	83.2954	78.119	78.1247	392.8	287.09	291.678	2.07123	8.16702e-28	1.61819e-26
LOC_Os08g30540	2.7733	1.7194	1.4032	7.299	10.4289	6.6489	2.07101	4.88994e-07	2.32896e-06
LOC_Os07g46220	9.9685	9.07	8.6672	44.694	33.6567	34.1439	2.07066	1.29859e-24	2.21783e-23
LOC_Os04g34000	1.1087	1.0111	0.9932	5.0972	3.9939	3.5627	2.07058	5.85065e-14	5.246e-13
LOC_Os08g37104	1.236	0.8672	1.156	3.2345	4.4326	5.8005	2.07048	6.10186e-10	3.95656e-09
LOC_Os08g02460	4.8477	4.5969	3.9545	15.79	19.9377	19.2218	2.07019	1.16039e-32	2.80737e-31
LOC_Os11g42510	31.8372	25.2147	24.8363	92.3242	122.259	121.026	2.06867	2.14953e-38	6.4305e-37
LOC_Os11g37730	25.6062	27.0938	25.0927	80.2427	120.655	118.227	2.06824	4.08245e-36	1.11307e-34
LOC_Os01g18230	1.544	1.3153	2.5407	2.6003	10.2831	9.4987	2.0663	0.000286193	0.000897696
LOC_Os01g02930	0.3405	0.3982	0.3148	1.2489	1.7516	1.2838	2.06573	7.97632e-07	3.69534e-06
LOC_Os09g21210	2.6622	3.1637	3.1117	10.1381	13.249	13.0102	2.06497	3.03287e-34	7.81066e-33
LOC_Os01g51210	6.1825	5.7286	5.7479	18.7416	28.218	25.3075	2.06463	2.22787e-27	4.33502e-26
LOC_Os06g30830	1.5244	1.5686	1.4958	3.3546	8.4155	7.0952	2.06403	2.0577e-06	9.06007e-06
LOC_Os06g10750	8.1101	9.162	8.1708	38.0194	31.7824	33.0531	2.06295	6.46968e-35	1.70079e-33
LOC_Os02g52560	17.8935	19.8978	17.3149	79.3528	71.7033	71.9283	2.06217	1.33161e-50	5.79645e-49
LOC_Os12g27440	8.6912	9.2997	8.8428	35.9712	35.7952	36.922	2.06107	1.15953e-54	5.60462e-53
LOC_Os05g38150	20.8706	18.4952	18.6237	83.3087	76.7885	74.5555	2.06088	2.91917e-53	1.36464e-51
LOC_Os02g16680	10.5808	14.7265	12.9231	44.8358	56.8239	53.4863	2.06063	1.45066e-33	3.6332e-32
LOC_Os06g34840	0.7478	0.2332	0.5317	1.2314	2.3837	2.7107	2.05973	0.0074538	0.0171044
LOC_Os04g21580	5.6067	4.0729	3.6061	28.8386	11.9019	12.04	2.05929	1.5118e-07	7.63986e-07
LOC_Os03g07530	18.7423	21.0198	19.6123	84.6455	77.7981	77.3707	2.05915	1.13473e-57	5.83146e-56
LOC_Os02g48860	4.1777	4.187	4.0102	15.8304	16.7817	17.5237	2.0579	6.04235e-51	2.65048e-49
LOC_Os07g03040	0.4282	0.5328	0.4446	1.6763	2.1283	1.8662	2.0566	2.16359e-16	2.2942e-15
LOC_Os09g24350	0.6017	0.5276	0.7701	1.9759	2.9914	2.7481	2.0551	3.44485e-06	1.46837e-05
LOC_Os01g60270	4.2326	3.824	3.9362	17.6615	14.8115	15.8551	2.05461	1.03479e-32	2.51421e-31
LOC_Os05g03140	51.0956	45.3044	47.3344	241.997	161.75	171.345	2.05355	1.19952e-21	1.73717e-20
LOC_Os04g51410	18.7791	17.7953	19.82	63.5521	83.9705	81.0099	2.0535	1.19644e-46	4.64023e-45
LOC_Os12g42850	50.688	44.4623	45.1258	281.361	138.469	136.753	2.05268	7.54247e-11	5.30466e-10
LOC_Os05g27340	5.2191	5.0698	4.3961	12.2003	24.8972	22.7609	2.05258	5.32581e-12	4.14238e-11
LOC_Os01g62980	12.3182	13.1197	11.4361	29.7527	62.0487	58.5109	2.05231	1.0966e-14	1.03547e-13
LOC_Os06g48200	51.6014	54.2425	52.0311	197.85	224.068	213.958	2.04964	6.54851e-123	1.1832e-120
LOC_Os01g58420	29.2926	25.5772	24.6097	115.344	104.472	98.979	2.04854	6.64215e-40	2.10021e-38
LOC_Os05g41910	2.4122	2.8757	2.9944	10.9717	10.6669	11.4555	2.04493	2.46246e-30	5.4217e-29
LOC_Os09g19650	2.0436	1.1233	1.2404	5.5351	6.1817	6.1311	2.04327	5.1548e-12	4.02173e-11
LOC_Os03g06580	26.7289	27.5687	28.1213	84.5489	126.912	120.653	2.04279	3.44145e-37	9.87997e-36
LOC_Os01g09700	1.8349	1.7073	2.1259	8.5874	6.8257	7.1834	2.0417	1.30978e-17	1.50447e-16
LOC_Os07g08950	8.869	6.9627	6.7967	32.8418	28.7226	28.7712	2.04134	4.52885e-31	1.03207e-29
LOC_Os04g49670	15.5237	17.2541	16.1847	58.9851	70.2847	66.4647	2.04021	7.7707e-41	2.52725e-39
LOC_Os03g11550	9.6074	11.2902	11.4801	41.5866	45.2979	42.2887	2.03936	7.83117e-53	3.609e-51
LOC_Os06g09600	1.9744	3.2078	3.192	5.1803	14.6355	13.9678	2.03786	5.52471e-06	2.2935e-05
LOC_Os01g09010	36.5756	38.5523	38.997	132.496	164.434	159.614	2.03705	1.9282e-84	1.7489e-82
LOC_Os01g45110	0.9376	0.9128	0.9796	4.2536	3.2937	3.6955	2.03613	1.06832e-12	8.7361e-12
LOC_Os05g49780	1.054	1.4789	0.7994	6.1536	3.2581	3.6679	2.03592	1.30396e-05	5.13953e-05
LOC_Os05g01140	3.3082	2.159	2.2401	16.1183	6.9227	7.1785	2.03568	1.05351e-06	4.81999e-06
LOC_Os07g49114	31.2961	37.1839	38.6009	86.3135	170.872	173.572	2.0333	2.2419e-15	2.21235e-14
LOC_Os08g01410	11.959	10.4221	11.2542	47.4167	42.3875	43.8213	2.03316	1.93419e-44	7.01176e-43
LOC_Os02g35940	3.1306	3.8782	2.8878	5.7378	18.3897	15.8263	2.03278	5.63968e-07	2.6632e-06
LOC_Os02g44500	81.1314	84.9712	82.7272	226.67	381.145	390.363	2.03242	9.41128e-25	1.6146e-23
LOC_Os08g19210	1.6384	2.4719	2.9763	7.0258	11.2113	10.0237	2.03215	1.79795e-12	1.4479e-11
LOC_Os01g69010	1.1928	0.8216	0.8605	4.4414	3.7332	3.283	2.03175	5.96845e-10	3.87226e-09
LOC_Os06g14240	1.5	2.0389	1.9798	5.1155	8.8635	7.9522	2.02975	3.795e-09	2.26823e-08
LOC_Os04g58840	0.5099	0.6168	0.7877	1.8952	2.5223	3.1895	2.02953	1.17969e-08	6.70584e-08
LOC_Os01g50310	6.1406	7.4562	7.7986	16.96	36.6812	32.1148	2.02883	5.24379e-13	4.3922e-12
LOC_Os01g12470	4.2616	4.1821	4.4504	13.9491	18.0019	19.3794	2.0277	3.96858e-29	8.38115e-28
LOC_Os01g46080	13.2209	13.0154	11.9811	47.95	52.0562	51.6198	2.02739	1.82039e-79	1.54063e-77
LOC_Os08g36320	33.3421	33.7959	35.501	113.629	146.655	146.952	2.0234	4.6818e-66	2.96897e-64
LOC_Os01g47490	10.0864	9.873	9.7507	35.9598	41.8197	39.7682	2.02242	2.48247e-91	2.55728e-89
LOC_Os03g53390	3.1601	5.3015	5.2754	9.4407	22.9787	22.3225	2.0197	7.30122e-08	3.82642e-07
LOC_Os06g32610	0.4199	0.3367	0.6909	1.2123	2.4249	2.1135	2.01947	0.00229632	0.0059549
LOC_Os01g32120	0.3975	0.6591	0.7399	2.6287	2.0261	2.3104	2.01808	2.14286e-05	8.14431e-05
LOC_Os03g22790	36.763	44.0313	42.6848	112.212	191.05	187.018	2.01804	4.58056e-23	7.17695e-22
LOC_Os05g03740	1.0792	2.1119	1.9264	6.2367	7.3698	6.3744	2.01788	2.75105e-10	1.84642e-09
LOC_Os03g64100	1.4049	1.1446	0.9861	5.6785	4.7871	3.4302	2.01709	1.19053e-06	5.41313e-06
LOC_Os09g36110	0.8464	1.0084	1.0015	4.583	3.1447	3.397	2.01633	4.11618e-11	2.96173e-10
LOC_Os06g11150	2.8736	2.5397	3.248	5.4052	14.7705	14.3669	2.01458	3.80827e-08	2.05254e-07
LOC_Os03g12890	12.1405	11.5094	10.753	47.3467	44.2885	43.0953	2.01308	2.42327e-51	1.0775e-49
LOC_Os02g01700	5.7835	8.7452	8.4081	26.0995	36.2454	27.2581	2.00931	5.28308e-16	5.4571e-15
LOC_Os07g39280	33.0236	32.9292	33.3358	114.594	137.305	136.28	2.00423	1.39298e-98	1.62629e-96
LOC_Os09g23150	9.9051	9.2847	8.7337	29.1139	39.3435	40.9903	2.00337	1.63688e-36	4.55009e-35
LOC_Os06g03930	35.1081	32.277	31.4186	180.924	97.8311	100.581	2.00143	1.47092e-12	1.19086e-11
LOC_Os03g16860	49.2527	68.309	71.0928	212.595	261.685	260.723	1.99855	1.63755e-30	3.64424e-29
LOC_Os02g31220	24.4956	22.04	22.4002	118.126	70.9552	75.4363	1.99665	4.32602e-16	4.48888e-15
LOC_Os11g42170	0.2075	0.4368	0.5312	1.8175	1.4209	1.2188	1.99614	0.00385657	0.00948867
LOC_Os01g62970	4.6543	8.3322	7.4828	15.6923	32.5301	31.8649	1.99486	7.06947e-10	4.55028e-09
LOC_Os03g16410	0.8671	0.6636	0.6053	1.9116	4.1118	2.3659	1.99362	0.00163424	0.00438172
LOC_Os03g31550	33.0977	28.9176	29.2373	174.012	86.2918	87.4	1.99361	1.19845e-10	8.28797e-10
LOC_Os03g16400	5.8292	6.3564	6.2243	19.9932	26.2148	25.1031	1.99077	5.32447e-44	1.90294e-42
LOC_Os01g64120	23.7127	23.1267	19.2541	91.6538	84.0487	78.3248	1.98739	1.25103e-33	3.14014e-32
LOC_Os09g20990	14.0697	12.9062	12.2187	62.9321	42.3374	44.4436	1.98653	8.4355e-20	1.11264e-18
LOC_Os01g52690	0.2914	0.5381	0.2748	1.6326	1.6403	0.9208	1.9861	4.53435e-05	0.000163596
LOC_Os02g50730	5.5468	3.9532	5.2286	18.7897	20.3223	17.694	1.98505	1.5996e-26	2.97035e-25
LOC_Os03g43880	0.1382	0.3554	0.5305	0.2482	2.1922	1.5626	1.98502	0.0199609	0.0409655
LOC_Os04g59420	0.8925	1.6002	1.3644	4.6429	4.8819	5.1765	1.98474	7.18656e-11	5.07001e-10
LOC_Os01g74450	156.91	141.474	145.9	716.965	488.962	488.247	1.98472	1.61708e-20	2.21907e-19
LOC_Os08g39140	21.8683	25.3966	25.8823	105.837	87.6054	86.5272	1.98448	6.94442e-33	1.70179e-31
LOC_Os08g37630	7.8633	11.7375	12.9546	22.4281	57.489	46.5039	1.98268	7.19233e-08	3.77195e-07
LOC_Os12g03810	8.0598	8.9691	8.0314	26.8812	35.3081	34.3022	1.98141	1.17835e-46	4.57785e-45
LOC_Os04g49550	4.1869	2.6829	4.346	10.3936	15.7349	17.3808	1.98132	4.85455e-12	3.79528e-11
LOC_Os03g17810	0.3236	0.4128	0.3765	1.5458	1.0742	1.6124	1.98009	0.00012923	0.000432717
LOC_Os04g43440	2.0417	1.9337	1.6658	6.1032	7.5215	8.1096	1.97936	7.67414e-26	1.38439e-24
LOC_Os02g56600	1.5816	1.9611	1.9065	5.6987	7.7461	7.4396	1.97923	1.99737e-19	2.56615e-18
LOC_Os10g33862	27.438	17.2541	14.4535	80.2454	72.7612	73.6858	1.9786	2.00462e-13	1.72476e-12
LOC_Os01g14440	16.3687	18.3641	17.1974	52.4769	75.6885	71.711	1.97818	2.77733e-38	8.2544e-37
LOC_Os01g59100	2.279	2.8479	1.6179	7.724	9.1479	8.9452	1.97702	6.67115e-16	6.832e-15
LOC_Os02g09480	3.8468	4.0937	3.3468	11.6468	16.2613	15.4549	1.97664	3.7498e-25	6.55667e-24
LOC_Os05g50380	5.1782	6.6853	6.5881	14.7167	28.6487	27.8092	1.97468	4.478e-14	4.04549e-13
LOC_Os03g02530	2.7466	3.5516	3.1362	4.6075	16.5743	15.4615	1.97464	6.55204e-06	2.69443e-05
LOC_Os08g23150	8.5336	7.7718	7.4621	27.9934	30.5165	32.5438	1.97388	3.465e-48	1.39866e-46
LOC_Os09g31060	0.9459	0.73	1.3922	3.8233	4.1323	3.7649	1.97242	1.72407e-06	7.67804e-06
LOC_Os01g08560	27.83	27.1963	27.7394	137.119	84.0372	90.8917	1.97037	5.33752e-17	5.8816e-16
LOC_Os01g10250	6.8348	6.0208	6.0078	23.6161	23.8597	24.4402	1.97004	1.84978e-61	1.0398e-59
LOC_Os04g52340	2.731	2.5756	2.1201	12.6066	7.0351	8.3546	1.96937	6.39357e-10	4.13512e-09
LOC_Os08g39370	176.833	170.068	168.179	787.487	575.409	583.476	1.96927	5.69885e-26	1.03296e-24
LOC_Os04g14790	10.0915	10.6477	11.4466	41.6694	40.3113	40.0693	1.96672	1.47204e-54	7.10009e-53
LOC_Os02g49720	3.8383	3.7899	4.488	13.104	16.7001	16.3718	1.96656	3.85212e-38	1.14041e-36
LOC_Os06g35520	16.7241	19.2487	18.1494	90.5099	53.5681	59.1039	1.96525	1.29415e-14	1.21496e-13
LOC_Os01g07560	1.2737	1.2471	1.3721	4.9999	5.1621	4.5917	1.96453	9.26527e-28	1.83261e-26
LOC_Os09g31270	5.3523	6.1636	6.5773	22.8976	23.3864	22.1228	1.96376	6.3725e-37	1.7955e-35
LOC_Os05g22716	1.3663	0.9586	1.7487	10.278	1.6333	3.1203	1.96329	0.0191422	0.039456
LOC_Os01g03490	1.3821	2.0245	1.6717	6.8957	6.1001	6.0846	1.9623	7.66232e-17	8.36644e-16
LOC_Os09g07130	0.5524	0.2696	0.6148	3.0417	1.472	0.8462	1.96173	0.00270942	0.00691046
LOC_Os01g64730	9.9341	9.7225	10.4293	46.3446	32.548	34.0934	1.96059	9.13078e-21	1.26519e-19
LOC_Os06g03980	0.4604	0.3089	0.2562	0.5663	2.1143	1.2799	1.9593	0.0014595	0.00395511
LOC_Os11g37980	1.1403	1.3193	1.7667	4.07	6.2874	5.6391	1.95767	1.46731e-11	1.0992e-10
LOC_Os05g27010	12.7682	10.8957	11.5532	44.7792	43.5974	44.5364	1.95616	1.47764e-50	6.41983e-49
LOC_Os01g01610	2.5123	3.3395	2.9333	10.57	10.5756	11.7909	1.95549	5.76212e-16	5.92504e-15
LOC_Os12g29220	56.73	51.914	57.3382	240.418	190.063	191.578	1.95472	6.18874e-31	1.39913e-29
LOC_Os06g07030	11.8147	20.2651	22.589	30.3738	93.1021	85.3644	1.95141	7.2133e-07	3.3603e-06
LOC_Os10g33190	5.3019	6.6589	9.8226	6.7935	36.7454	40.1097	1.9503	0.000337303	0.00104633
LOC_Os10g25130	16.8672	13.0477	15.398	48.468	59.0832	63.1994	1.94796	1.11525e-37	3.2551e-36
LOC_Os02g53410	5.5925	5.2313	5.7763	14.2102	26.4847	22.0861	1.94758	3.01737e-13	2.56702e-12
LOC_Os02g17400	0.9085	0.7541	0.5404	3.1721	3.0536	2.0205	1.94693	2.33471e-08	1.2848e-07
LOC_Os02g51550	0.0835	0.4099	0.5341	1.012	1.1972	1.5793	1.94646	0.0119621	0.0260752
LOC_Os04g52730	11.1509	11.8686	12.1529	36.7867	47.0875	48.2363	1.94521	2.76436e-48	1.11981e-46
LOC_Os04g46600	0.0979	0.6865	0.5636	0.8569	2.0417	2.107	1.94507	0.0174204	0.0363479
LOC_Os11g32300	2.4191	2.2628	1.161	2.5802	8.2808	11.4434	1.94483	0.00254422	0.00653269
LOC_Os08g44520	47.7312	49.6882	47.3409	169.776	186.647	185.664	1.94474	1.99862e-113	2.99346e-111
LOC_Os03g09090	8.7998	7.7418	7.8348	30.3044	29.8308	31.1395	1.94382	1.99577e-49	8.38296e-48
LOC_Os03g18680	33.0356	28.7939	28.7312	135.363	101.165	99.8043	1.94336	1.11671e-22	1.71546e-21
LOC_Os01g09660	2.5261	1.4044	2.196	10.9166	5.9047	5.9088	1.94262	9.37392e-06	3.77845e-05
LOC_Os01g17190	48.7741	51.4255	50.0825	174.174	187.682	200.137	1.94252	1.81537e-95	2.00625e-93
LOC_Os01g37950	258.928	254.924	228.316	954.382	910.88	898.639	1.94026	2.57084e-56	1.26958e-54
LOC_Os10g26620	14.3796	18.296	17.778	49.5805	69.4571	70.0023	1.93976	2.32813e-29	4.96741e-28
LOC_Os10g37210	7.6141	8.0252	6.9999	28.4875	27.3402	28.479	1.93969	4.23942e-48	1.7052e-46
LOC_Os02g51320	0.9645	1.3049	0.529	4.2231	2.7849	3.3263	1.93943	2.4101e-05	9.08567e-05
LOC_Os03g02390	8.8595	9.9927	8.9325	31.5103	34.994	37.0261	1.9385	1.55798e-48	6.3908e-47
LOC_Os10g36960	1.0823	1.1309	1.6505	4.7779	4.7147	4.8382	1.93669	6.75183e-12	5.20529e-11
LOC_Os01g65670	3.5085	4.5199	3.9915	16.0054	14.261	14.1639	1.93552	5.97551e-24	9.89371e-23
LOC_Os03g58850	2.5379	1.9713	2.0301	11.9066	5.91	6.2099	1.93427	4.28069e-06	1.80037e-05
LOC_Os04g48850	0.9117	0.8528	1.0156	2.3885	4.1612	3.8557	1.93363	3.44474e-10	2.29441e-09
LOC_Os08g06210	0.2909	0.4899	0.9681	2.587	2.2005	1.5946	1.93315	0.00415934	0.0101535
LOC_Os03g31510	6.8332	7.5853	10.1293	21.8505	37.2791	32.5081	1.93222	6.47741e-14	5.7784e-13
LOC_Os02g02320	34.7696	28.799	27.8924	145.185	95.9167	94.8445	1.93157	5.57118e-16	5.74167e-15
LOC_Os02g55140	79.2109	70.6445	72.0479	308.044	254.133	256.703	1.9312	1.27299e-35	3.40953e-34
LOC_Os10g17489	3.6213	5.0217	3.9572	18.6313	13.7253	13.9007	1.93012	5.02521e-15	4.82513e-14
LOC_Os03g06090	14.0447	13.6256	14.7225	48.5852	54.1776	54.2158	1.92742	5.1264e-70	3.57999e-68
LOC_Os11g32240	20.2731	20.8752	20.7369	95.1037	65.8225	65.9105	1.92715	8.66385e-20	1.14078e-18
LOC_Os05g37520	5.3246	7.3008	7.2143	20.6335	27.322	25.44	1.92606	2.45812e-25	4.33475e-24
LOC_Os05g29900	6.539	7.584	7.7885	24.1383	26.6168	30.0884	1.92497	2.80139e-30	6.15603e-29
LOC_Os01g40070	8.7636	10.8724	11.7315	28.6278	45.0404	42.7596	1.92403	3.66115e-21	5.19314e-20
LOC_Os01g58130	0.4079	0.8267	0.522	1.4044	2.7777	2.2474	1.92141	0.00068008	0.00197559
LOC_Os05g48060	2.2544	1.3594	1.5977	4.8949	7.8235	6.6863	1.92034	3.79526e-11	2.73947e-10
LOC_Os01g45020	0.1864	0.3139	0.3102	0.2511	1.4828	1.2893	1.92006	0.00879503	0.0198479
LOC_Os01g33684	5.8957	4.7847	4.5825	23.1284	16.5234	16.0666	1.91958	8.57972e-17	9.33234e-16
LOC_Os03g20550	6.7638	5.8849	4.9899	17.2307	24.3041	23.7816	1.91931	7.35779e-21	1.02451e-19
LOC_Os08g10670	0.17	0.4506	0.3626	0.6108	1.0838	1.9227	1.91828	0.00219061	0.00571396
LOC_Os11g27329	1.2887	1.1314	1.1378	5.3203	3.8015	3.8581	1.91646	2.16858e-15	2.14558e-14
LOC_Os06g49770	0.9628	1.0214	0.8415	2.7208	4.3177	3.3708	1.91598	2.47746e-09	1.51009e-08
LOC_Os05g20460	1.1224	1.2043	1.2675	5.8264	3.1856	4.0279	1.91566	1.30542e-08	7.38733e-08
LOC_Os03g21520	6.7191	5.6825	6.9738	22.9663	24.4618	23.7344	1.91511	1.66395e-41	5.57285e-40
LOC_Os03g13810	21.7439	13.7455	13.851	64.2982	56.5953	59.2841	1.91285	3.56455e-18	4.28235e-17
LOC_Os05g10690	9.9245	8.6322	8.2247	39.833	28.015	29.4658	1.9126	2.04314e-19	2.62051e-18
LOC_Os01g16430	34.3567	35.2662	35.7505	110.243	140.249	136.388	1.91258	9.53238e-64	5.66617e-62
LOC_Os02g42940	37.8074	26.9415	27.4601	142.699	97.4427	94.3105	1.91239	2.41201e-14	2.22315e-13
LOC_Os07g47280	3.0516	3.2351	3.8188	23.8463	5.6597	6.3717	1.91142	0.00195561	0.00515114
LOC_Os03g47160	0.4124	0.7716	0.5865	2.3462	2.2112	1.7941	1.90821	0.000308203	0.000962364
LOC_Os01g11460	0.1259	0.2827	0.4834	0.475	1.3135	1.4787	1.90792	0.00910128	0.0204379
LOC_Os02g50820	0.6997	0.4178	0.3239	0.8625	2.1161	2.3896	1.90782	0.000200976	0.000650841
LOC_Os07g08140	1.1253	1.0789	1.0081	4.0934	3.6441	3.9649	1.9061	6.56431e-14	5.84904e-13
LOC_Os05g05500	2.4609	2.7295	2.4597	10.0416	8.5884	9.1144	1.90569	1.52697e-19	1.97742e-18
LOC_Os03g17000	12.3681	10.5699	10.7011	48.065	36.9776	36.7422	1.90525	3.17415e-23	5.01824e-22
LOC_Os08g29600	4.7686	9.7577	10.2567	23.2897	36.4477	30.5961	1.90481	1.37012e-08	7.73808e-08
LOC_Os02g50840	49.3092	45.6297	46.7633	258.284	121.36	127.251	1.90369	1.97947e-09	1.21829e-08
LOC_Os07g09340	40.178	39.387	39.9827	161.135	134.264	137.485	1.90342	1.19872e-39	3.74863e-38
LOC_Os11g38870	2.065	1.989	2.3518	5.3758	9.3568	8.7467	1.90339	1.33354e-13	1.16588e-12
LOC_Os02g10740	0.6808	0.8491	0.9843	3.5332	3.0252	2.5008	1.90299	2.48057e-10	1.67327e-09
LOC_Os01g06660	4.1983	4.6588	3.6366	17.3776	13.5933	14.1654	1.90215	5.26427e-20	7.04151e-19
LOC_Os06g12530	14.2905	11.4176	11.9233	42.1484	46.0827	48.8543	1.90035	7.43914e-40	2.34895e-38
LOC_Os04g08450	0.5235	0.4321	0.6306	2.9456	1.6464	1.085	1.90019	0.00116023	0.00321413
LOC_Os07g48450	36.6102	40.3265	39.5498	119.366	154.908	149.677	1.89955	1.86084e-57	9.47739e-56
LOC_Os02g35220	8.718	8.0464	9.9917	35.3093	30.7049	30.7032	1.89934	3.93727e-29	8.32273e-28
LOC_Os06g07070	12.7587	9.6565	8.9511	42.5377	32.4893	38.3148	1.89864	8.83597e-19	1.09326e-17
LOC_Os11g01869	3.1895	4.637	4.451	15.7909	13.6054	14.8185	1.89818	1.26992e-18	1.55352e-17
LOC_Os11g05730	0.5338	0.1664	0.7591	2.557	0.9281	1.7801	1.89685	0.0180341	0.0374466
LOC_Os04g48260	0.9902	1.3099	1.5569	3.2017	5.0542	5.7223	1.89469	7.63602e-08	3.99374e-07
LOC_Os07g47590	12.8669	12.6857	11.6532	39.6814	48.0517	47.0815	1.8941	3.30058e-57	1.6698e-55
LOC_Os03g12860	9.1725	11.3671	13.6246	27.6476	49.2862	47.2677	1.89137	1.80952e-13	1.56103e-12
LOC_Os02g12650	36.534	38.2504	38.5265	141.259	132.726	133.797	1.89137	2.59211e-65	1.59924e-63
LOC_Os05g41480	33.8149	36.9288	37.3853	120.497	133.707	136.012	1.89111	6.42317e-88	6.14411e-86
LOC_Os05g43910	7.529	8.2958	7.7246	22.362	32.0047	30.9021	1.89045	4.07178e-32	9.68633e-31
LOC_Os05g03440	0.5166	0.2114	0.3306	0.8699	1.4595	1.5729	1.8892	0.000382524	0.00117413
LOC_Os09g32690	24.4911	21.9099	22.5478	130.819	58.9794	53.6691	1.88844	1.31447e-07	6.70218e-07
LOC_Os10g41360	9.9648	8.8259	9.7551	30.8506	36.5567	35.5982	1.88751	3.27918e-57	1.66267e-55
LOC_Os04g52504	3.2119	3.4122	2.7013	8.4074	13.5227	11.7958	1.8875	7.60112e-12	5.81867e-11
LOC_Os10g39090	2.6156	4.4327	3.9563	8.1007	15.9915	15.7368	1.88714	2.19437e-08	1.21108e-07
LOC_Os05g30980	4.3723	3.1738	3.5366	12.19	12.9087	14.9415	1.88714	3.25083e-26	5.9636e-25
LOC_Os02g04369	3.2537	1.4789	2.7566	4.8776	9.2032	13.3361	1.88701	4.00642e-05	0.000145773
LOC_Os04g51320	3.4555	3.9506	4.5044	10.6475	16.8147	15.5322	1.88674	4.48611e-15	4.31478e-14
LOC_Os03g13950	14.4119	13.9997	14.4603	36.0693	58.4118	60.7615	1.8854	4.60383e-21	6.50192e-20
LOC_Os05g25650	6.7074	6.4485	7.4717	15.8981	31.2618	27.5557	1.88478	1.33685e-08	7.56333e-08
LOC_Os01g64620	3.0381	2.3805	1.9189	4.9437	10.9592	10.8125	1.88369	9.02516e-07	4.15925e-06
LOC_Os08g37660	0.8893	1.1092	1.1804	4.1271	3.2644	3.9115	1.88261	5.68126e-08	3.01351e-07
LOC_Os08g34580	1.5022	1.7412	1.435	5.7343	5.3516	5.6253	1.8825	3.61754e-24	6.06011e-23
LOC_Os02g10760	1.4936	1.3622	1.7204	6.7913	5.21	4.2879	1.88181	1.2839e-07	6.55367e-07
LOC_Os04g57739	1.3028	1.2187	1.1994	2.4636	5.3353	5.697	1.88148	5.02552e-07	2.38821e-06
LOC_Os10g33990	5.803	11.5351	12.0247	9.4007	50.9903	46.8792	1.88114	0.00069736	0.00202028
LOC_Os08g43170	15.6293	12.1054	12.1232	57.0493	40.8463	43.8484	1.88051	1.98202e-18	2.40783e-17
LOC_Os06g14510	8.7828	7.8076	7.5644	26.3203	28.9469	31.4401	1.88004	1.58669e-49	6.67699e-48
LOC_Os11g03130	1.226	1.4074	1.5691	4.755	5.1353	5.0905	1.87994	3.41189e-10	2.27319e-09
LOC_Os04g48290	1.1423	0.6963	0.9826	4.8946	2.6862	2.3948	1.87946	1.30993e-06	5.92763e-06
LOC_Os03g19780	0.7777	1.1861	1.4714	4.0546	4.4095	3.7066	1.87909	3.31252e-07	1.60316e-06
LOC_Os05g05800	23.7955	21.7343	21.9898	72.1084	84.2934	85.5681	1.87803	5.42951e-73	4.12027e-71
LOC_Os09g36320	1.3596	1.9646	1.6362	4.2376	7.7268	5.7992	1.87752	5.51125e-10	3.58176e-09
LOC_Os05g35190	15.3381	13.6761	10.2746	49.1427	45.4472	45.4052	1.87667	3.26986e-23	5.16598e-22
LOC_Os05g10330	0.7959	0.8934	0.3056	2.2519	2.2315	2.6486	1.87594	0.000303934	0.000949678
LOC_Os07g36560	0.907	0.6999	0.7835	3.0549	2.8977	2.6038	1.87519	6.59537e-09	3.85297e-08
LOC_Os09g34250	0.4185	0.3915	0.5357	1.7185	1.3255	1.7426	1.87516	3.60378e-06	1.53095e-05
LOC_Os12g04880	4.3638	4.423	3.8705	14.1609	15.6205	15.3872	1.87458	4.95931e-53	2.29946e-51
LOC_Os09g15250	3.3556	3.5164	3.0987	16.2337	8.8719	9.996	1.87438	2.68861e-11	1.96308e-10
LOC_Os10g35770	24.1119	21.4766	21.1813	69.7933	83.7168	85.0159	1.87311	8.36692e-63	4.83455e-61
LOC_Os12g35670	1.0521	1.0476	2.0849	2.3777	6.9926	5.7132	1.8721	0.000204172	0.000660253
LOC_Os03g59360	115.597	111.133	106.855	384.19	405.795	395.791	1.87042	2.66361e-103	3.35027e-101
LOC_Os09g38110	2.6908	0.6566	1.9964	1.6813	8.8485	8.9565	1.87005	0.00661797	0.0153944
LOC_Os06g12580	33.858	45.501	51.3735	125.438	174.831	166.247	1.86934	1.78401e-21	2.56245e-20
LOC_Os06g15740	0.9169	0.6811	0.2761	1.2353	2.8836	2.6745	1.86918	0.00498707	0.0119624
LOC_Os02g31230	0.2016	0.9574	0.774	1.8176	2.6288	2.3878	1.86897	0.000564295	0.00167275
LOC_Os02g02500	0.2757	0.4422	0.6302	1.9637	1.1815	1.5679	1.86816	0.000151338	0.000500415
LOC_Os03g55150	131.466	132.223	134.283	518.346	453.515	433.805	1.86717	2.39217e-40	7.64889e-39
LOC_Os09g21710	1.1192	1.454	1.2202	1.7871	6.4864	5.3551	1.86679	0.000391929	0.00120041
LOC_Os06g30750	142.506	146.235	146.363	464.942	537.92	540.184	1.86436	5.70671e-117	9.14922e-115
LOC_Os02g45040	1.6182	1.4314	1.5308	7.8677	3.777	4.3459	1.8642	1.31275e-07	6.69491e-07
LOC_Os07g43350	2.2644	1.9947	2.0664	8.8652	7.0844	6.3208	1.864	8.95909e-17	9.7264e-16
LOC_Os06g03660	24.3664	21.2295	21.8089	84.0936	74.1183	79.6184	1.86294	1.09838e-42	3.81767e-41
LOC_Os08g24790	0.5206	1.3045	1.0471	2.5052	3.6857	3.8824	1.862	5.66534e-05	0.000201009
LOC_Os11g03900	4.9797	5.7242	5.0169	20.2448	17.1528	17.847	1.86065	5.21297e-28	1.04195e-26
LOC_Os03g27280	20.3328	17.9664	16.1409	57.1001	66.3436	69.3571	1.86039	1.28589e-42	4.44901e-41
LOC_Os03g42710	14.0623	16.3679	16.8583	46.5346	61.2358	59.6405	1.86035	1.15121e-36	3.20788e-35
LOC_Os03g25270	19.5638	20.7873	19.0549	59.3614	75.6043	75.3704	1.86007	1.93503e-53	9.08305e-52
LOC_Os03g56250	9.1669	10.0429	9.0933	36.0428	31.752	31.6029	1.85858	2.29661e-36	6.32986e-35
LOC_Os03g56540	4.6628	5.452	4.5635	11.8251	21.4606	18.7316	1.857	7.08386e-12	5.44651e-11
LOC_Os05g38270	5.6989	6.9718	6.2296	13.8806	27.0555	26.2012	1.85598	1.04318e-12	8.53672e-12
LOC_Os01g43560	0.3294	2.4649	3.794	4.7336	9.736	8.7399	1.85575	0.0159805	0.0336863
LOC_Os02g36890	0.5404	0.439	0.4368	0.3832	2.04	2.6725	1.85432	0.0105349	0.0232728
LOC_Os04g39440	9.8399	12.1254	12.6169	23.0657	50.9485	48.9469	1.85376	7.17731e-11	5.06662e-10
LOC_Os12g33300	0.2626	0.2947	0.4033	0.7783	1.4038	1.1993	1.85369	0.000699676	0.00202631
LOC_Os02g56120	1.0023	0.6805	0.9104	3.267	2.4033	3.4598	1.84977	2.59508e-06	1.1264e-05
LOC_Os02g27000	0.8781	0.5907	0.9852	1.9933	3.0587	3.6416	1.8495	2.36142e-08	1.29887e-07
LOC_Os01g33784	19.3718	18.132	17.8634	72.8517	59.8441	60.3887	1.84917	1.66005e-29	3.55195e-28
LOC_Os01g05630	8.6154	13.1004	11.8037	27.8171	45.1379	45.0706	1.84871	1.49112e-13	1.29915e-12
LOC_Os01g40860	10.646	13.9529	13.9748	28.7918	54.693	52.6451	1.84646	1.98033e-13	1.70515e-12
LOC_Os06g48950	5.852	4.9911	4.8463	21.244	16.4723	16.8208	1.84535	1.96257e-21	2.81537e-20
LOC_Os11g44940	8.2167	8.8243	6.6613	23.6988	29.4741	29.8407	1.84488	3.92187e-28	7.88043e-27
LOC_Os02g48980	8.1037	7.3267	7.5943	28.4602	26.2646	25.5751	1.8443	1.41198e-28	2.91434e-27
LOC_Os09g34960	4.5165	3.7598	3.7962	16.0529	13.2301	12.7116	1.84364	1.98315e-19	2.54931e-18
LOC_Os09g33690	25.4584	30.5542	30.0011	83.118	107.344	110.742	1.84341	2.23467e-38	6.67643e-37
LOC_Os07g06830	12.7923	16.4597	17.4593	36.1148	65.8623	62.2721	1.84245	3.56358e-14	3.25165e-13
LOC_Os01g67420	1.9855	1.6901	1.711	8.0252	5.5236	5.0784	1.8415	5.19822e-11	3.71213e-10
LOC_Os11g01530	77.7868	99.9483	95.5656	195.437	378.835	387.834	1.8408	1.34447e-13	1.17453e-12
LOC_Os08g39150	17.3805	14.5199	14.7809	77.3365	41.1737	41.4639	1.83808	6.94019e-10	4.47213e-09
LOC_Os10g28340	3.7797	3.4494	3.5593	9.8536	13.9454	13.9151	1.83742	2.98419e-24	5.01759e-23
LOC_Os04g52500	38.0377	32.4711	30.1738	141.652	101.228	104.212	1.83708	1.23267e-18	1.50876e-17
LOC_Os06g51084	19.9232	18.6888	19.2194	64.197	67.8068	68.9427	1.83665	8.19961e-105	1.05465e-102
LOC_Os04g34610	104.221	106.802	108.584	443.989	325.936	331.668	1.83632	3.29181e-23	5.19704e-22
LOC_Os07g07930	5.7192	7.015	5.6231	13.0125	25.2391	25.85	1.83169	2.1933e-10	1.48476e-09
LOC_Os07g44910	1.0618	1.4021	1.4655	5.4134	3.4207	4.6185	1.83073	1.77033e-08	9.86132e-08
LOC_Os03g10750	7.5299	6.5686	7.8592	25.04	26.0481	24.8476	1.83019	4.19061e-45	1.53135e-43
LOC_Os01g33000	21.638	24.9906	23.9105	87.0497	78.8696	76.9965	1.82993	3.40892e-38	1.01183e-36
LOC_Os09g38772	1.8904	2.0094	1.7229	5.0552	7.0966	7.3632	1.82986	2.00954e-12	1.61202e-11
LOC_Os04g23580	8.3048	7.8747	9.4877	23.909	32.7176	32.4897	1.82944	3.36273e-29	7.13476e-28
LOC_Os09g28620	8.8946	8.6612	9.4554	26.5539	32.0083	34.9485	1.8274	3.46184e-37	9.9135e-36
LOC_Os05g06814	0.6957	0.753	0.9921	2.303	2.9549	3.1645	1.82684	7.57489e-09	4.39587e-08
LOC_Os02g41850	0.6947	0.6336	0.9336	2.1996	3.2615	2.3572	1.8262	1.44364e-05	5.63353e-05
LOC_Os11g04560	8.9879	7.1997	6.1379	28.6016	22.8729	25.3399	1.82593	4.01078e-16	4.16938e-15
LOC_Os01g58380	26.6915	27.7081	26.5236	73.7133	107.145	99.3624	1.82532	2.54158e-34	6.58265e-33
LOC_Os01g42850	17.7092	13.0781	12.1595	62.4172	42.334	41.8386	1.82478	4.2216e-13	3.56487e-12
LOC_Os07g30170	5.4034	6.5464	7.1378	21.6937	21.8465	21.9751	1.82424	3.0039e-28	6.06804e-27
LOC_Os11g37560	1.2261	1.7204	1.5693	4.6207	5.3762	5.4727	1.82349	4.66609e-15	4.48599e-14
LOC_Os02g15560	0.4143	0.7674	0.5091	1.4737	1.6857	2.6385	1.82302	1.19487e-05	4.73826e-05
LOC_Os01g43650	0.6296	1.2433	0.8655	2.5134	3.7099	3.1344	1.82254	9.54834e-07	4.38969e-06
LOC_Os06g41840	8.7773	12.1023	10.0936	23.5633	41.5062	42.2442	1.82176	1.04608e-13	9.20919e-13
LOC_Os02g50600	7.5994	8.5831	6.493	25.3716	27.0894	25.3376	1.82091	3.21873e-31	7.35718e-30
LOC_Os01g03914	19.3673	20.084	20.7493	63.0253	72.2236	71.7397	1.82055	1.19458e-85	1.10105e-83
LOC_Os11g05070	3.4139	4.3013	4.3693	13.8923	13.4919	13.8651	1.81959	7.55298e-19	9.3911e-18
LOC_Os01g15010	37.7883	31.9894	31.5531	164.869	87.2411	90.6604	1.81905	7.22443e-10	4.64215e-09
LOC_Os04g58890	6.8223	11.9124	12.7739	44.8004	32.2254	30.0059	1.81884	1.75675e-09	1.08651e-08
LOC_Os07g08840	316.348	361.58	364.403	1100.88	1263.77	1214.68	1.81877	2.93751e-68	1.97272e-66
LOC_Os06g49430	26.1144	23.8561	22.3542	96.5684	74.1023	75.676	1.81762	7.6697e-24	1.26253e-22
LOC_Os01g72860	21.5064	20.5907	19.5551	82.8199	60.9224	66.1258	1.81704	2.71665e-23	4.31593e-22
LOC_Os02g49770	0.2073	0.6345	0.5064	1.2946	1.769	1.4998	1.81676	0.00027023	0.000852085
LOC_Os02g58630	0.7498	1.4729	1.9193	3.8388	5.6712	4.501	1.81561	0.0047293	0.0114054
LOC_Os01g55190	1.9264	1.6566	1.5376	8.5396	4.781	3.9735	1.81545	2.51649e-06	1.09436e-05
LOC_Os03g53400	0.6812	0.5533	0.413	2.1736	2.5246	0.9357	1.8147	0.00245811	0.00633619
LOC_Os02g13640	7.0417	6.5765	5.7691	25.4405	20.9392	19.6077	1.81429	3.90573e-19	4.92892e-18
LOC_Os09g09944	3.8316	6.6891	4.2767	7.8035	22.2526	21.1055	1.81274	1.65192e-05	6.38826e-05
LOC_Os03g26870	17.5884	12.7787	13.2168	28.966	60.9438	60.6856	1.81212	8.00094e-11	5.60977e-10
LOC_Os03g14590	24.3877	22.7031	23.8734	61.7656	90.5299	91.4004	1.81144	1.15625e-30	2.59088e-29
LOC_Os01g48910	4.4945	4.1503	4.5396	16.6653	14.5107	13.6186	1.81023	3.2516e-25	5.6943e-24
LOC_Os11g05470	0.9854	1.0802	0.9459	3.1116	3.7747	3.3755	1.80983	1.59882e-08	8.95859e-08
LOC_Os04g55850	26.187	24.4155	22.1239	76.5396	85.8022	86.0494	1.8098	1.71987e-55	8.40226e-54
LOC_Os02g36840	0.7651	0.8635	0.4896	2.465	2.8196	1.91	1.80768	5.22566e-07	2.47746e-06
LOC_Os01g40570	4.7699	3.5978	3.5993	13.7072	12.6201	14.5	1.80594	4.87478e-18	5.78016e-17
LOC_Os02g44990	2.5933	4.1052	3.9658	8.5107	13.9952	13.9183	1.80473	1.01854e-11	7.71907e-11
LOC_Os07g44180	45.5155	52.3675	55.7446	115.356	203.524	207.658	1.80452	6.7619e-16	6.91561e-15
LOC_Os03g27990	14.1242	13.8008	12.538	54.3848	40.976	41.0391	1.80348	3.51219e-21	4.98494e-20
LOC_Os03g42600	21.5196	23.2402	18.9502	80.3863	70.7704	64.0247	1.80342	7.0904e-22	1.04614e-20
LOC_Os01g51670	7.3276	6.3817	5.9134	19.2585	22.924	24.7302	1.8025	5.15501e-24	8.57261e-23
LOC_Os03g06360	0.759	0.6466	0.8673	2.1911	3.1459	2.4053	1.80213	9.8996e-07	4.54292e-06
LOC_Os10g04520	1.9675	0.5521	1.2591	7.7536	1.8602	2.9527	1.79881	0.0124593	0.0270322
LOC_Os02g06930	4.8643	4.0105	2.8402	13.7292	12.8024	13.0431	1.79675	2.51378e-14	2.31414e-13
LOC_Os08g39850	7.2671	7.957	6.1414	26.9283	22.7027	22.0718	1.79458	5.67865e-23	8.87304e-22
LOC_Os02g07930	25.6359	30.145	35.019	76.0533	115.98	116.225	1.79456	1.73513e-19	2.23681e-18
LOC_Os07g38170	26.7171	34.9476	41.6429	83.383	138.615	128.965	1.79422	1.11423e-14	1.05081e-13
LOC_Os11g13810	9.2445	9.0707	8.7063	35.7494	27.5083	27.2858	1.79422	2.92834e-22	4.40916e-21
LOC_Os01g43740	1.873	1.8293	1.1986	6.086	5.1244	5.2718	1.79341	4.98824e-11	3.56665e-10
LOC_Os03g51050	23.5466	21.4436	21.0447	85.5257	67.1881	68.6019	1.79338	2.16915e-25	3.83706e-24
LOC_Os07g11300	8.9173	10.4553	11.6734	22.3826	43.5941	39.4802	1.79229	1.456e-11	1.09181e-10
LOC_Os12g36630	6.7977	7.9305	8.2113	11.6281	31.7728	34.885	1.79101	8.26691e-06	3.35839e-05
LOC_Os05g47830	0.8157	1.6647	1.3761	2.8473	4.7382	5.3705	1.79077	2.73184e-05	0.000102123
LOC_Os04g45970	7.6919	7.8221	8.3825	21.691	30.0126	29.02	1.79056	2.39535e-32	5.74632e-31
LOC_Os01g69100	47.5635	48.6696	48.8109	134.338	176.319	178.865	1.78952	9.98677e-47	3.89313e-45
LOC_Os02g43020	14.0671	17.1451	16.4911	45.8448	57.0082	57.7218	1.78853	2.54541e-38	7.575e-37
LOC_Os05g02130	15.6911	16.7958	16.4049	51.5579	57.5701	54.915	1.78686	1.2176e-79	1.0382e-77
LOC_Os07g46950	5.2115	4.3272	5.6458	14.6478	19.2175	17.2952	1.78663	5.17333e-24	8.5968e-23
LOC_Os12g19304	8.1341	5.9221	6.4275	24.0775	21.3714	23.2166	1.78649	2.88545e-23	4.57771e-22
LOC_Os01g03330	4.8514	5.3624	5.829	17.9281	18.2566	17.4684	1.78611	2.46253e-31	5.65711e-30
LOC_Os07g30760	0.43	0.6033	1.1556	2.7516	2.5512	1.9638	1.78566	0.000136363	0.000454596
LOC_Os03g51440	1.7249	1.7644	1.7661	5.4126	5.9209	6.2881	1.78504	2.09306e-28	4.24693e-27
LOC_Os04g44870	3.7185	5.6308	4.1937	18.5516	12.9151	13.4046	1.7848	7.7494e-10	4.96267e-09
LOC_Os05g51630	40.5904	33.2104	34.178	140.864	107.89	110.721	1.78453	9.54871e-22	1.38816e-20
LOC_Os07g07470	21.0259	19.2281	20.8253	50.4561	78.8087	76.575	1.78312	2.99322e-23	4.74538e-22
LOC_Os03g19680	19.2724	25.0372	26.4621	48.9597	94.9404	95.3016	1.78276	7.9264e-12	6.05545e-11
LOC_Os08g43620	1.278	1.2117	1.6799	3.118	5.3152	5.5894	1.77992	9.02256e-07	4.15889e-06
LOC_Os05g41610	42.2021	37.6319	38.566	132.245	131.43	130.87	1.77786	2.15441e-58	1.13273e-56
LOC_Os02g11870	0.3189	0.8453	0.7257	0.6684	3.3273	2.3585	1.77708	0.0122245	0.0265808
LOC_Os10g28680	10.2613	10.5436	10.2565	32.5131	35.792	35.2247	1.77696	8.27926e-58	4.27405e-56
LOC_Os01g04950	20.051	20.8822	20.6643	74.1283	65.9723	64.1962	1.77569	5.98748e-40	1.89584e-38
LOC_Os05g34770	32.0623	40.8869	40.4931	105.34	136.976	136.41	1.77566	5.55109e-29	1.16476e-27
LOC_Os11g01550	1.474	1.118	0.9688	4.8844	3.3769	3.5872	1.7751	9.4903e-06	3.82197e-05
LOC_Os05g45350	36.8711	39.2898	37.0435	72.7296	158.115	150.211	1.77467	9.04554e-12	6.88271e-11
LOC_Os03g19270	3.9492	3.2104	3.4498	13.513	11.3627	10.3481	1.77457	1.69918e-13	1.47029e-12
LOC_Os11g07916	39.1047	50.2293	50.9684	119.356	175.182	174.667	1.77406	7.17322e-22	1.05768e-20
LOC_Os03g12230	0.6752	0.6063	0.6567	1.892	1.9018	2.6784	1.77357	5.88597e-06	2.43371e-05
LOC_Os03g49380	4.394	4.9826	5.7046	17.5755	16.1458	16.2121	1.77295	1.11949e-26	2.0942e-25
LOC_Os06g20340	11.6568	10.1116	8.645	39.5977	31.1388	29.7456	1.77268	1.57058e-16	1.67947e-15
LOC_Os01g25990	31.3565	28.9699	28.045	86.3493	102.044	105.844	1.77187	5.14775e-63	2.98963e-61
LOC_Os08g40180	1.1505	1.2004	1.1138	5.942	2.4814	2.8681	1.77014	2.57905e-05	9.6889e-05
LOC_Os01g63230	18.8578	17.3805	19.0206	63.2874	58.0665	61.2624	1.76762	5.67587e-47	2.22022e-45
LOC_Os03g58010	7.4395	6.9949	7.2147	29.6562	21.2033	20.2674	1.76741	6.20339e-13	5.16556e-12
LOC_Os02g30900	8.9621	7.9203	9.9809	31.1694	29.1272	28.4451	1.76719	4.2067e-29	8.86757e-28
LOC_Os09g19890	28.3732	30.8673	30.0667	97.2814	98.3246	99.6028	1.76695	9.53731e-75	7.48712e-73
LOC_Os02g39930	42.3744	57.5197	53.5461	96.6151	211.433	205.476	1.76626	3.50487e-10	2.33244e-09
LOC_Os03g53020	5.0201	5.5143	5.0666	8.039	23.343	20.9636	1.76615	1.31505e-06	5.94845e-06
LOC_Os01g12720	10.5745	11.1561	11.2611	28.1059	41.1813	40.3962	1.76592	2.0567e-27	4.00881e-26
LOC_Os03g03450	8.9017	10.4206	11.6149	22.1628	41.2964	39.763	1.7657	4.39284e-13	3.70535e-12
LOC_Os09g19700	7.3206	7.6635	7.8242	25.7679	22.9416	26.509	1.76518	8.93503e-34	2.25766e-32
LOC_Os07g41280	16.0786	17.0437	13.869	55.3158	49.7145	49.724	1.76482	9.55655e-31	2.14772e-29
LOC_Os09g24330	3.9653	5.3265	5.075	12.9384	17.0815	17.5104	1.76474	6.88244e-20	9.15219e-19
LOC_Os03g29960	5.1872	7.3037	7.4513	17.9115	23.5807	24.544	1.76464	4.81222e-18	5.70896e-17
LOC_Os02g48330	0.4534	0.1818	0.2902	0.8946	0.9292	1.2891	1.764	0.00042229	0.00128682
LOC_Os02g12750	6.0182	6.6581	6.9989	26.625	18.1488	19.5586	1.76202	2.3567e-13	2.01474e-12
LOC_Os03g03810	1.2743	1.2516	1.0601	1.5452	5.0683	5.4045	1.76192	0.00274192	0.00698317
LOC_Os02g07210	12.1593	10.7356	11.2958	38.7098	35.2319	38.7782	1.76192	6.37382e-33	1.56533e-31
LOC_Os08g40250	10.1778	10.9904	11.8828	38.2898	34.3357	35.9317	1.76052	6.37435e-38	1.87492e-36
LOC_Os01g57420	11.1641	9.5364	10.7127	39.1168	32.5227	31.3402	1.76006	2.1171e-24	3.58349e-23
LOC_Os03g47280	1.5014	0.9028	0.9608	5.0569	2.7969	3.2188	1.75989	0.00046998	0.00141772
LOC_Os08g37130	4.5094	4.9689	5.1193	10.0572	19.3692	19.0172	1.75799	6.97795e-11	4.93354e-10
LOC_Os03g04130	4.5198	5.5764	6.0041	14.3627	18.5967	20.1148	1.75762	3.75458e-21	5.32234e-20
LOC_Os01g03050	5.1854	4.4348	3.982	12.8748	15.3596	16.7238	1.75708	6.02967e-21	8.44229e-20
LOC_Os04g44550	4.6165	3.4701	4.0093	6.2753	16.0179	18.0732	1.75586	9.1605e-06	3.69963e-05
LOC_Os02g46210	0.4838	0.5091	0.8127	1.9555	1.5773	2.3676	1.75453	0.000146163	0.000484782
LOC_Os02g15550	33.9588	27.684	28.2538	87.0898	102.535	106.163	1.75431	1.21774e-40	3.94355e-39
LOC_Os01g71690	4.1621	3.0034	3.416	6.106	14.8871	14.2079	1.75413	1.00323e-07	5.1802e-07
LOC_Os03g05334	2.137	2.3672	2.2312	10.683	6.0134	5.0636	1.7536	5.39504e-05	0.000192122
LOC_Os01g42410	6.0978	6.1227	5.5029	23.0316	17.1857	17.4794	1.75318	2.19429e-19	2.80963e-18
LOC_Os12g01530	63.701	75.7715	75.8364	154.3	281.05	276.827	1.75274	3.26822e-15	3.17696e-14
LOC_Os03g53010	2.4221	2.2221	1.8481	11.296	4.5556	5.0451	1.75149	0.000267583	0.000844558
LOC_Os09g37600	0.8431	0.5735	0.8501	3.1666	1.8657	2.3671	1.75144	3.518e-05	0.000129137
LOC_Os05g45090	1.2118	0.9477	1.0679	4.0683	3.0051	3.4739	1.74947	6.92695e-09	4.03529e-08
LOC_Os09g31200	67.3996	64.5545	61.8001	227.895	206.399	196.942	1.74939	6.8735e-38	2.01913e-36
LOC_Os02g30780	0.4521	0.3172	0.8679	0.6091	2.2403	2.5959	1.74905	0.0199588	0.0409648
LOC_Os08g38210	2.0009	2.632	2.0406	4.2121	9.3973	8.3839	1.74742	4.70774e-08	2.51293e-07
LOC_Os07g39680	54.7035	68.3064	66.58	117.677	267.462	241.103	1.74729	3.10755e-10	2.07834e-09
LOC_Os01g03720	1.1376	0.5864	0.416	2.5336	2.3918	2.1208	1.74709	0.000175005	0.000573013
LOC_Os01g17050	1.2982	1.6192	1.8	1.8948	6.3485	7.3883	1.74691	0.000751577	0.00216286
LOC_Os01g21300	0.2405	0.8098	0.4001	1.4904	1.2858	1.883	1.74627	0.00181148	0.00481158
LOC_Os01g62900	2.2407	1.8954	2.1542	8.421	6.0676	5.876	1.74474	1.12717e-12	9.21078e-12
LOC_Os06g48180	39.5878	44.8243	44.1081	128.92	145.065	144.972	1.74469	1.22756e-63	7.24006e-62
LOC_Os01g40330	24.5757	21.9727	21.2376	97.0787	58.488	62.8091	1.74409	1.43741e-12	1.16467e-11
LOC_Os03g47016	1.6554	1.4378	1.4124	6.3721	4.8313	3.3946	1.74408	0.000361729	0.00111466
LOC_Os02g16620	54.7974	53.1923	51.7984	209.363	148.575	158.597	1.74395	2.00212e-19	2.56935e-18
LOC_Os07g49480	2.6656	2.597	2.0854	11.3387	5.869	6.3893	1.74367	4.24824e-08	2.2778e-07
LOC_Os10g42690	5.0557	4.8537	4.5362	17.4662	14.8237	14.5563	1.74349	4.67258e-25	8.10175e-24
LOC_Os01g07530	21.1773	20.92	20.8986	53.0364	77.7713	75.4493	1.74335	1.2054e-30	2.69569e-29
LOC_Os05g36910	10.1785	11.8894	10.8449	32.2301	37.8661	37.0163	1.74315	7.33994e-41	2.39743e-39
LOC_Os03g03980	3.2194	2.9621	2.9045	4.6929	13.4894	11.7771	1.74073	3.45207e-05	0.00012686
LOC_Os04g46830	3.5405	3.3266	1.9015	14.6084	6.6782	6.7241	1.73987	8.95477e-05	0.000307441
LOC_Os08g40270	1.0801	1.0492	1.6376	3.8508	4.204	4.1636	1.73923	1.03904e-10	7.21843e-10
LOC_Os08g01390	8.1476	6.6968	7.5482	34.2142	18.8194	18.6415	1.73872	2.28872e-09	1.40067e-08
LOC_Os04g59190	4.006	4.8738	5.9059	12.3659	16.9285	18.8264	1.73788	9.86128e-14	8.68479e-13
LOC_Os10g30540	0.8677	1.4348	0.9915	3.6322	3.6773	3.2755	1.73736	1.40997e-09	8.80402e-09
LOC_Os03g61330	9.839	8.1134	7.9743	23.7944	31.1267	29.54	1.73674	8.05043e-27	1.51844e-25
LOC_Os07g04950	0.6773	0.5069	0.6357	1.095	2.2964	2.5927	1.73591	0.00225043	0.00585122
LOC_Os08g36790	3.4107	4.856	5.0392	4.9669	20.6035	18.2616	1.73479	0.000174561	0.000571642
LOC_Os08g35600	0.8007	0.8025	1.0248	2.7227	2.9337	2.8362	1.73472	1.1163e-09	7.05348e-09
LOC_Os03g22510	2.4422	1.7434	2.1935	9.1208	6.1461	5.2559	1.73458	3.73885e-06	1.58626e-05
LOC_Os03g02685	14.2133	25.321	24.6634	53.7189	76.7082	78.0126	1.73398	4.55118e-11	3.26235e-10
LOC_Os06g35814	11.5754	21.3916	19.3918	40.3199	63.5297	66.4809	1.73317	4.5262e-10	2.97036e-09
LOC_Os08g02250	0.8881	0.647	0.3497	2.255	2.1827	1.6716	1.73283	6.05685e-05	0.000213949
LOC_Os06g41060	1.8462	2.3507	1.619	4.7445	6.3757	7.7187	1.73282	2.09055e-08	1.1563e-07
LOC_Os11g03970	24.7396	21.2119	24.7999	73.8877	76.3768	78.4406	1.73221	2.79898e-50	1.20457e-48
LOC_Os01g65370	11.998	18.2726	17.9788	27.555	64.5887	65.5815	1.73163	2.04658e-07	1.01708e-06
LOC_Os03g48710	6.953	9.2709	9.5216	14.1638	35.0829	34.9906	1.73115	8.18271e-08	4.26482e-07
LOC_Os06g13640	0.408	0.5724	0.634	1.4526	1.824	1.9013	1.73023	9.39573e-05	0.000321611
LOC_Os01g10040	2.3468	2.2202	2.0706	7.5692	6.9089	6.9138	1.73011	2.52776e-18	3.05776e-17
LOC_Os07g41600	2.3879	2.7351	2.8067	6.139	9.755	9.7936	1.7295	5.85287e-12	4.53527e-11
LOC_Os01g55270	5.205	6.0771	5.4946	16.1751	17.7368	20.1291	1.72929	1.69166e-21	2.43594e-20
LOC_Os02g48184	5.6015	6.2718	6.0467	7.585	26.3411	24.809	1.72888	2.24586e-05	8.51302e-05
LOC_Os04g35540	3.5516	3.2805	3.5177	8.9931	12.4516	12.0645	1.72795	1.31356e-21	1.8987e-20
LOC_Os03g08540	0.2421	0.3397	0.5035	1.0601	0.9472	1.4612	1.72755	0.00285807	0.00725544
LOC_Os07g42160	8.8903	10.3758	8.1882	27.9577	30.9069	29.4107	1.72677	1.01218e-33	2.55187e-32
LOC_Os01g21320	41.6338	45.6191	42.2598	155.744	128.569	130.061	1.7256	8.61725e-29	1.79488e-27
LOC_Os03g48660	18.1801	16.4873	15.9029	54.532	55.8424	51.9591	1.72396	9.67884e-46	3.6182e-44
LOC_Os08g14310	2.0049	2.4381	2.0528	6.663	9.9352	4.1862	1.72328	0.00159191	0.00428031
LOC_Os11g06930	5.0186	4.9617	3.9922	16.2693	14.1966	14.2469	1.72295	6.94755e-21	9.6798e-20
LOC_Os03g24380	42.7786	34.306	33.0376	123.92	112.612	116.164	1.72247	3.90399e-27	7.50027e-26
LOC_Os02g14760	21.2044	19.458	19.6794	46.6953	72.5251	75.6237	1.72074	2.15153e-20	2.94185e-19
LOC_Os02g17380	9.0721	10.8398	11.6109	17.1405	42.793	42.222	1.71779	2.08601e-07	1.03532e-06
LOC_Os03g48750	1.0582	1.1776	0.8406	3.7855	3.4261	2.5713	1.71755	1.4976e-05	5.82612e-05
LOC_Os07g38430	6.7122	6.5404	6.068	23.6132	19.4861	18.318	1.7159	1.00748e-17	1.16487e-16
LOC_Os12g07550	0.2175	0.6714	1.0022	1.055	3.2904	1.7031	1.71589	0.02027	0.0415213
LOC_Os09g26570	4.0199	3.3409	3.6015	12.8318	12.0571	10.0076	1.71241	9.51731e-14	8.3851e-13
LOC_Os06g07760	15.8595	20.6635	22.7564	31.653	81.5708	78.2217	1.71233	4.07882e-07	1.95574e-06
LOC_Os05g40010	18.5024	19.3609	21.3452	35.3372	78.5929	76.6765	1.70967	1.04915e-09	6.65507e-09
LOC_Os10g22520	18.2085	18.158	21.243	57.7948	63.4021	62.0868	1.70963	1.38468e-47	5.48236e-46
LOC_Os08g08360	15.774	17.8491	14.8855	37.2157	62.7056	55.3033	1.7092	1.52025e-16	1.62871e-15
LOC_Os05g50500	1.9463	2.1428	2.7593	6.2935	7.5363	7.9324	1.70909	1.12234e-11	8.46063e-11
LOC_Os02g47320	6.131	7.8206	7.3564	13.5168	28.0741	26.73	1.70788	4.57299e-09	2.71399e-08
LOC_Os01g46340	0.9287	0.9734	1.3032	5.0652	2.4951	2.4385	1.70524	1.9886e-05	7.58842e-05
LOC_Os11g06720	731.341	982.298	998.875	1789.41	3479.13	3420.85	1.70487	1.23715e-11	9.30766e-11
LOC_Os08g01350	19.1397	16.7317	16.3049	64.4669	50.4302	49.5202	1.70435	1.53153e-18	1.86554e-17
LOC_Os03g02260	6.9019	8.5309	8.8335	29.8826	23.1204	23.3401	1.70402	6.98143e-17	7.64498e-16
LOC_Os02g52390	85.5429	76.0419	76.1926	260.742	241.533	248.946	1.70339	3.10986e-46	1.17999e-44
LOC_Os11g32100	0.5254	0.237	0.2161	1.8961	0.6852	0.4653	1.70176	0.0233412	0.0469421
LOC_Os02g57260	100.014	102.944	102.771	299.452	336.823	331.257	1.70117	6.53433e-112	9.59746e-110
LOC_Os04g36600	2.9146	2.629	2.7711	4.039	10.3165	12.3342	1.70094	5.51315e-05	0.00019596
LOC_Os06g14400	3.1522	4.0429	2.9943	5.7732	13.7771	13.0155	1.7008	7.84367e-07	3.63907e-06
LOC_Os01g14090	1.0181	0.8963	0.8687	3.604	2.4991	2.6572	1.70063	3.66052e-07	1.76371e-06
LOC_Os10g34420	2.9278	3.7853	4.684	10.9323	11.7814	13.2361	1.69975	4.6608e-14	4.20562e-13
LOC_Os01g72470	0.6696	0.7687	0.5454	1.9684	1.9846	2.3038	1.69946	0.00198731	0.00522678
LOC_Os03g63270	12.0417	12.5477	11.0391	36.0444	40.5603	35.7893	1.69819	1.07788e-41	3.65963e-40
LOC_Os08g42550	2.9002	2.8953	2.2251	5.396	10.022	10.1244	1.69755	8.54033e-11	5.97325e-10
LOC_Os12g05110	9.0055	9.9868	7.9761	25.2565	30.2197	29.6523	1.69684	3.27275e-34	8.39047e-33
LOC_Os01g40190	1.3455	1.7723	2.2843	5.0868	6.3917	5.5183	1.69645	2.66508e-11	1.94715e-10
LOC_Os01g36950	116.715	139.395	141.922	369.544	452.02	435.537	1.69621	1.36923e-41	4.62491e-40
LOC_Os02g46480	35.3319	28.8703	27.1319	67.6235	110.376	112.149	1.69576	8.23594e-15	7.82551e-14
LOC_Os03g16270	0.5675	1.5042	0.4843	2.8037	2.4671	2.6334	1.69549	0.00610324	0.0143377
LOC_Os10g43060	6.5718	7.6842	7.3074	17.1745	24.9806	26.0626	1.69537	1.03636e-18	1.27534e-17
LOC_Os05g27050	6.2964	8.6082	6.7155	14.2473	28.1066	26.1249	1.69457	1.14228e-07	5.86761e-07
LOC_Os11g29900	24.5319	19.3309	18.497	72.8364	61.4279	61.1186	1.69391	2.35105e-20	3.20502e-19
LOC_Os11g12650	1.2863	0.869	0.7927	3.0382	2.9614	3.3365	1.69249	8.782e-09	5.05387e-08
LOC_Os03g54760	9.3135	6.1743	7.2996	22.7072	23.622	25.4784	1.69144	9.98569e-19	1.23083e-17
LOC_Os04g49000	6.5749	6.7625	6.7395	12.8265	24.9073	25.9342	1.69075	5.27849e-10	3.43736e-09
LOC_Os05g27350	0.7614	0.4135	0.1572	1.2575	1.6014	1.3782	1.68876	0.00582776	0.0137444
LOC_Os01g04590	7.6472	8.2135	7.9063	18.1896	28.91	27.8576	1.68872	1.89351e-17	2.14787e-16
LOC_Os02g49860	13.2445	12.6708	12.1568	31.7231	43.0481	45.0425	1.68688	5.68777e-25	9.8395e-24
LOC_Os08g20570	16.7574	17.4444	17.7685	54.3787	55.321	52.6706	1.6861	1.17026e-56	5.81706e-55
LOC_Os01g65660	2.3204	2.4315	2.1615	8.9631	5.9943	6.4968	1.68608	5.63542e-11	4.01176e-10
LOC_Os02g26210	31.7467	28.3583	28.4769	131.269	70.9307	71.0204	1.68578	8.49055e-09	4.89605e-08
LOC_Os04g57720	4.0476	4.4623	3.8112	13.4384	12.5547	12.4126	1.68539	7.57857e-19	9.41779e-18
LOC_Os05g07080	0.4953	0.5991	0.5465	2.0939	1.1804	1.8053	1.68463	3.55254e-05	0.000130237
LOC_Os05g45020	17.7122	15.0596	16.3638	56.4586	45.7748	50.7436	1.68343	3.29818e-23	5.2035e-22
LOC_Os03g30950	0.5771	0.3239	0.2955	0.6532	1.1139	2.0486	1.68221	0.00628649	0.0147287
LOC_Os01g20780	0.5218	0.7322	0.7706	0.5408	2.9315	2.9335	1.67951	0.0178717	0.0371686
LOC_Os03g16690	51.0808	53.5446	58.4553	137.813	185.331	186.598	1.67814	3.152e-34	8.10831e-33
LOC_Os07g48100	48.3045	46.011	45.2955	159.524	137.695	135.27	1.67777	5.80848e-32	1.37459e-30
LOC_Os06g04380	6.0858	5.9345	5.9846	15.0691	19.9171	21.2497	1.67686	6.31129e-23	9.83456e-22
LOC_Os06g05740	6.4182	6.3115	7.0208	26.6805	16.2385	17.8606	1.67662	4.32527e-10	2.84428e-09
LOC_Os08g37840	6.0316	6.4949	6.3911	19.8432	18.7308	20.062	1.67603	3.41189e-27	6.57151e-26
LOC_Os05g37190	0.6028	1.1559	0.6429	1.2723	2.7774	3.4611	1.67592	0.000554285	0.00164608
LOC_Os04g43310	3.6	4.5082	4.4094	13.9772	13.2763	11.366	1.67537	8.08236e-13	6.65713e-12
LOC_Os04g52670	4.1489	5.3363	3.8498	10.3411	14.6983	16.5133	1.67516	2.51773e-11	1.84542e-10
LOC_Os05g29990	15.7059	16.7727	16.9565	44.8262	56.0099	52.9512	1.6749	1.18693e-48	4.922e-47
LOC_Os03g12350	23.819	22.1462	21.8862	84.3288	59.7699	64.7807	1.67319	4.38718e-18	5.22377e-17
LOC_Os05g03070	2.9349	2.7953	2.3903	8.8669	8.2112	8.0777	1.67302	7.04405e-18	8.21541e-17
LOC_Os03g13840	12.1259	13.6474	13.1751	32.9952	44.429	43.4324	1.66928	1.99247e-31	4.5958e-30
LOC_Os06g42030	5.2027	5.9583	6.5701	17.4264	18.3192	19.0546	1.66911	3.21235e-36	8.80052e-35
LOC_Os02g04840	12.4707	10.3197	10.6558	40.7263	30.7546	31.2573	1.6686	8.9923e-18	1.04183e-16
LOC_Os06g10130	1.174	1.797	1.4114	2.732	5.1958	5.6637	1.66771	2.89036e-05	0.000107467
LOC_Os01g50450	52.2141	53.9161	54.4069	171.786	163.694	158.785	1.66636	7.76969e-48	3.1087e-46
LOC_Os07g36465	28.2669	19.2428	18.9319	100.131	48.2637	53.6901	1.66626	1.94204e-06	8.58329e-06
LOC_Os12g34440	5.0187	4.1522	3.378	8.8629	14.2367	15.9949	1.66589	4.36557e-10	2.86913e-09
LOC_Os05g51690	17.8729	18.2979	19.1492	53.9381	57.6733	59.0308	1.66538	3.01085e-65	1.84261e-63
LOC_Os03g02070	3.1175	3.2402	2.66	9.1782	9.1848	9.4173	1.66417	5.04494e-10	3.29281e-09
LOC_Os06g21620	2.3223	2.1143	2.0647	5.3022	7.0739	7.7729	1.66338	1.32413e-14	1.24207e-13
LOC_Os03g12110	1.7041	1.971	2.2988	4.6848	6.8768	6.8816	1.6633	1.91531e-10	1.302e-09
LOC_Os05g29050	4.038	4.1273	3.9763	14.8557	11.6552	10.5959	1.66221	2.73211e-16	2.87161e-15
LOC_Os12g36910	5.4993	3.716	4.7853	12.9294	14.16	16.1827	1.66131	2.042e-17	2.3117e-16
LOC_Os01g35040	15.9156	14.3157	15.9312	57.9863	40.6357	42.2166	1.66086	2.14456e-15	2.12458e-14
LOC_Os02g37420	37.6095	35.5438	34.0035	103.124	110.801	115.494	1.65886	8.10492e-64	4.83028e-62
LOC_Os03g62340	12.5207	12.4447	11.2863	38.4246	35.0693	37.4831	1.65756	1.01515e-39	3.18332e-38
LOC_Os02g54900	0.886	0.8633	0.7874	3.067	2.054	2.6174	1.65653	1.99138e-08	1.1044e-07
LOC_Os03g30300	1.1777	0.5911	0.6495	2.5025	2.3723	2.5864	1.65648	4.70637e-07	2.24435e-06
LOC_Os01g07760	72.6106	73.3444	71.0458	312.196	172.15	171.31	1.65587	2.19253e-09	1.34361e-08
LOC_Os02g09650	4.6921	5.0461	5.8974	14.6117	16.4144	16.8293	1.65506	9.29728e-22	1.35247e-20
LOC_Os02g30300	0.4964	0.7698	0.6688	1.6544	2.1464	2.0798	1.65378	2.99335e-05	0.000111024
LOC_Os08g12830	6.9218	6.9372	6.9849	13.9116	25.5664	24.8648	1.65345	2.27319e-12	1.81712e-11
LOC_Os10g39670	7.4577	9.4687	10.0985	22.6366	30.8908	29.3545	1.65319	5.92734e-20	7.90057e-19
LOC_Os01g39600	0.6595	0.5435	0.4287	2.1297	1.761	1.0656	1.65188	3.86269e-05	0.000140881
LOC_Os02g42650	0.6997	0.5755	0.6793	1.7879	1.9507	2.267	1.65164	5.22963e-06	2.17497e-05
LOC_Os10g23310	0.3136	0.6286	0.4587	0.7243	1.7818	1.783	1.65124	0.00260462	0.00667004
LOC_Os02g47390	0.9041	1.112	1.1572	2.6769	3.3624	3.6416	1.65027	1.29382e-12	1.0531e-11
LOC_Os02g55590	6.2111	5.6341	5.2354	21.0522	14.6107	16.1125	1.65009	9.08945e-14	8.02367e-13
LOC_Os11g37890	34.5363	31.0109	31.5119	117.678	88.107	88.1906	1.64923	2.31004e-18	2.79885e-17
LOC_Os03g60720	0.4689	0.9713	0.6002	2.5573	1.8346	1.7193	1.64808	0.000251407	0.00079786
LOC_Os06g07600	16.8582	16.1494	15.5463	45.2744	51.2527	51.6476	1.64757	3.20572e-67	2.10321e-65
LOC_Os05g48640	0.3001	0.322	0.497	1.0702	1.1279	1.1978	1.64711	0.000124147	0.000417048
LOC_Os09g31120	9.5817	8.546	8.3656	25.6185	27.4116	27.754	1.6456	8.02307e-36	2.16928e-34
LOC_Os01g43460	2.8858	3.2978	3.5982	8.738	10.2228	10.7736	1.64451	2.47722e-22	3.74478e-21
LOC_Os04g25650	4.2659	5.1951	4.773	11.7117	16.8289	14.775	1.64382	1.55251e-16	1.66092e-15
LOC_Os04g33500	4.0502	3.4234	4.2156	15.1869	10.3724	9.6474	1.64298	4.01842e-09	2.39485e-08
LOC_Os01g13000	3.6474	4.1443	3.9832	14.7425	11.219	9.4679	1.6426	8.4202e-11	5.89285e-10
LOC_Os03g21640	4.0694	5.283	5.2082	14.8254	14.8621	14.3431	1.64208	4.36475e-23	6.86242e-22
LOC_Os02g50210	33.79	28.1123	29.0005	91.0499	92.5343	92.392	1.64162	8.14971e-37	2.28775e-35
LOC_Os09g31130	14.871	16.7241	14.5745	40.4293	49.3298	50.6242	1.64155	1.50407e-40	4.85696e-39
LOC_Os05g36190	8.9356	10.3304	10.047	33.2975	28.1465	26.9756	1.64125	2.51721e-21	3.59515e-20
LOC_Os07g35140	2.0764	1.7216	2.0708	5.0865	6.7695	6.0353	1.64096	7.68687e-17	8.38923e-16
LOC_Os04g02900	47.8009	43.2678	43.8793	134.976	136.998	137.01	1.64072	3.61732e-61	2.02339e-59
LOC_Os07g48090	23.4289	22.7291	23.9048	64.2214	75.854	72.6501	1.64013	4.47503e-65	2.73133e-63
LOC_Os02g28720	33.4567	33.1224	34.7832	113.602	96.8291	95.3353	1.63976	1.89735e-28	3.86015e-27
LOC_Os03g05290	391.301	463.013	468.291	1367.01	1330.26	1301.39	1.63935	3.9762e-38	1.17561e-36
LOC_Os07g48630	52.6804	66.0968	65.8456	163.101	200.622	196.262	1.6377	2.03096e-32	4.88245e-31
LOC_Os04g44750	0.834	0.6275	0.789	4.0225	1.2768	1.3565	1.63756	0.00228797	0.00593663
LOC_Os07g46160	51.0106	47.6841	49.8342	159.233	145.803	142.516	1.63602	5.80786e-39	1.78196e-37
LOC_Os02g51930	12.5711	15.4784	15.2793	37.8808	47.9975	45.2512	1.63602	6.4434e-29	1.3495e-27
LOC_Os04g57140	9.8139	8.9989	8.2852	35.3642	21.9629	23.5999	1.63371	1.14818e-11	8.6526e-11
LOC_Os04g25490	1.2654	1.0107	1.5198	3.9605	3.7826	3.709	1.63285	2.11776e-09	1.29989e-08
LOC_Os07g46610	3.6913	3.555	3.9136	11.0352	12.1622	10.4321	1.63216	1.07377e-20	1.48244e-19
LOC_Os03g51010	8.5498	9.1084	7.9029	19.7584	28.338	29.2877	1.63091	3.85305e-20	5.19704e-19
LOC_Os06g04790	1.2958	1.5955	1.5907	4.4536	4.3797	4.5898	1.63069	7.22008e-10	4.64067e-09
LOC_Os07g33270	4.391	5.7877	5.4495	8.7842	21.4727	17.2771	1.63055	9.38054e-07	4.31778e-06
LOC_Os08g08650	16.0557	17.551	22.8906	46.7848	62.4229	61.4436	1.6302	2.17757e-17	2.45906e-16
LOC_Os01g49920	2.0556	1.772	2.0528	6.7437	5.2291	5.6538	1.62953	5.51295e-15	5.27787e-14
LOC_Os01g62410	8.114	5.4703	5.4419	22.1593	17.3969	17.3614	1.62804	6.95768e-12	5.35492e-11
LOC_Os03g56860	4.3177	2.4946	3.5756	11.0355	10.6814	9.6117	1.62473	2.74072e-07	1.33838e-06
LOC_Os08g31580	53.9737	51.4286	51.2001	114.555	180.135	178.117	1.62433	1.04655e-20	1.44749e-19
LOC_Os05g06990	1.7548	1.828	1.7525	7.2718	4.178	4.3544	1.62429	2.32537e-07	1.14662e-06
LOC_Os03g61140	5.4179	5.5009	7.7007	17.3134	18.4264	19.9316	1.62046	7.78997e-16	7.94207e-15
LOC_Os07g09690	1.4853	1.8378	1.5554	5.8581	4.6487	3.9472	1.62025	1.5161e-09	9.44078e-09
LOC_Os01g56070	12.6709	10.9883	12.5568	39.4775	32.2725	36.1706	1.61999	3.30624e-22	4.96831e-21
LOC_Os08g40200	10.1134	11.1784	11.1027	20.4237	39.9405	37.254	1.61811	4.10012e-11	2.9511e-10
LOC_Os02g13380	16.8404	17.1513	17.8955	22.3336	65.1372	69.716	1.61625	1.0322e-05	4.13426e-05
LOC_Os03g53270	65.1792	66.1276	68.8369	196.226	200.558	199.374	1.61624	7.84592e-69	5.34791e-67
LOC_Os04g56430	17.6014	20.3956	21.822	37.3581	71.7345	70.931	1.61591	1.2359e-10	8.53915e-10
LOC_Os06g20310	0.913	0.6925	0.9948	2.7594	2.3008	2.6888	1.61463	3.78118e-09	2.26116e-08
LOC_Os02g07830	5.1941	3.9427	5.0675	15.7454	12.7972	13.6396	1.6137	2.56087e-14	2.35654e-13
LOC_Os06g05130	7.8207	6.8495	7.3503	20.937	22.2916	22.4175	1.61349	1.28721e-38	3.87626e-37
LOC_Os08g42590	71.2881	71.6249	74.8215	268.513	185.007	186.807	1.6094	9.36619e-15	8.88091e-14
LOC_Os12g44170	15.5148	16.0495	16.106	54.9078	43.6511	41.9351	1.60885	3.44331e-20	4.65778e-19
LOC_Os08g44370	31.7493	30.4285	28.9644	100.944	84.6107	83.3514	1.60812	1.10846e-24	1.89738e-23
LOC_Os10g40640	1.6006	1.3082	1.6308	4.5013	4.7418	4.2382	1.60777	2.64807e-13	2.25875e-12
LOC_Os03g38970	8.3489	8.6271	8.3978	29.9885	22.6345	22.0285	1.6077	4.71567e-17	5.22164e-16
LOC_Os03g11970	25.5152	31.1768	27.4308	85.0816	83.183	80.3281	1.60749	7.56128e-33	1.847e-31
LOC_Os04g45940	21.1325	24.9968	29.1696	36.1595	98.6809	91.4772	1.60722	1.66254e-06	7.42052e-06
LOC_Os02g30230	3.0557	3.2646	2.6938	9.182	9.3007	8.1077	1.60454	1.45895e-24	2.48612e-23
LOC_Os05g48930	9.7985	8.7092	7.7442	26.7184	26.0137	24.9112	1.60446	7.73558e-20	1.02329e-18
LOC_Os10g39620	36.3937	36.6426	37.9338	165.802	79.5703	77.0616	1.60426	7.5314e-07	3.49918e-06
LOC_Os12g44180	12.4091	11.1128	10.4033	38.7079	30.5245	30.4833	1.60369	1.06171e-17	1.22633e-16
LOC_Os08g43300	1.1164	1.424	1.169	4.102	3.1763	3.5979	1.60344	4.43847e-09	2.63622e-08
LOC_Os08g35480	19.0802	19.349	16.4755	49.7025	56.248	56.4257	1.60272	9.74684e-37	2.72266e-35
LOC_Os03g19400	6.4752	7.4184	7.9832	22.6503	20.955	20.6597	1.60129	1.03036e-19	1.352e-18
LOC_Os09g28220	6.9829	12.2275	14.0681	33.2196	35.9088	28.7866	1.6012	5.32019e-09	3.13537e-08
LOC_Os12g44110	10.7711	14.4506	14.204	42.0673	35.7194	37.949	1.60094	3.91599e-18	4.68725e-17
LOC_Os05g08420	39.2045	48.1482	51.0702	97.1111	167.266	146.817	1.60085	5.3281e-14	4.79634e-13
LOC_Os05g48840	4.3354	3.5393	4.2372	10.4078	13.98	11.521	1.60078	1.24212e-12	1.01246e-11
LOC_Os06g24704	23.4622	22.1657	24.3509	72.5515	65.3042	67.9492	1.60039	5.5513e-36	1.50633e-34
LOC_Os04g16450	39.6082	45.0895	50.6929	122.685	141.222	135.499	1.59988	1.04401e-33	2.62629e-32
LOC_Os05g46240	7.984	7.7068	8.9502	18.0806	27.9119	27.0818	1.59972	1.41206e-15	1.41492e-14
LOC_Os08g05910	43.8429	46.5993	49.4593	139.804	139.871	131.755	1.59931	3.62423e-44	1.3076e-42
LOC_Os02g06640	328.781	454.728	471.357	1018.85	1338.6	1354.68	1.59897	8.47985e-19	1.05091e-17
LOC_Os03g45720	35.5244	45.2299	44.8832	77.3833	152.835	143.434	1.59878	2.60766e-10	1.75483e-09
LOC_Os10g39220	15.2875	9.8885	9.8176	29.8361	37.8922	35.7611	1.59761	4.51039e-13	3.80028e-12
LOC_Os05g08900	3.7484	3.0625	3.4918	14.3194	7.4559	8.1732	1.59757	2.33246e-06	1.01843e-05
LOC_Os09g30414	1.3164	1.2314	1.3944	4.6685	4.1043	2.7447	1.5964	2.50515e-07	1.231e-06
LOC_Os12g41630	0.3497	0.785	0.2685	1.4605	1.596	1.0039	1.59594	0.0112554	0.0247242
LOC_Os04g34170	19.645	23.6801	21.5997	43.1547	72.6025	76.6141	1.59554	1.51648e-13	1.31923e-12
LOC_Os02g08440	16.6149	18.9417	19.9582	38.4389	63.1181	62.5884	1.5937	2.26904e-15	2.23623e-14
LOC_Os08g08230	0.401	0.6564	0.9836	1.8458	1.5687	2.5292	1.59333	0.00215079	0.0056133
LOC_Os02g02410	50.1362	47.4558	49.8845	177.251	122.037	129.725	1.5928	2.76346e-15	2.69896e-14
LOC_Os01g06460	22.2663	21.6973	23.8567	65.5298	67.5302	65.6615	1.59227	3.61548e-45	1.32544e-43
LOC_Os06g12230	3.5566	4.7515	4.7215	12.1325	13.2234	12.6896	1.59117	2.67236e-18	3.22924e-17
LOC_Os05g27820	0.8355	0.5411	0.658	1.2411	2.5981	2.2086	1.58992	0.000204373	0.00066081
LOC_Os04g53620	40.9675	55.5198	55.6893	144.656	150.09	150.214	1.58925	3.67155e-24	6.14607e-23
LOC_Os03g06200	21.3642	21.16	20.7278	40.1444	72.3727	74.0372	1.58718	1.00606e-12	8.24474e-12
LOC_Os01g65650	9.8465	8.0603	7.9495	36.4969	19.0089	18.8934	1.58679	3.2982e-07	1.59691e-06
LOC_Os10g25140	0.5919	0.2373	0.7305	0.8545	1.5714	2.2071	1.58616	0.00589106	0.0138851
LOC_Os03g04050	12.4785	11.6891	11.4719	36.679	33.3933	33.6462	1.58471	6.64615e-31	1.49957e-29
LOC_Os05g21180	9.3968	7.6382	7.527	18.3574	25.7123	28.0349	1.5841	1.21522e-16	1.31117e-15
LOC_Os12g38270	50.5333	64.3937	63.0125	144.669	192.853	182.695	1.58377	5.35743e-24	8.88975e-23
LOC_Os09g29890	10.4505	10.6376	10.9654	47.2865	21.332	23.2061	1.58376	1.87246e-06	8.29024e-06
LOC_Os12g04990	22.9603	20.7852	22.0155	77.855	56.2497	55.9972	1.58311	2.70022e-15	2.64199e-14
LOC_Os06g13940	0.5486	0.3207	0.4095	1.4781	1.5499	0.7159	1.58277	0.0208459	0.0425212
LOC_Os05g39680	10.2313	9.9368	10.698	29.3697	30.4696	30.0245	1.58263	6.91023e-57	3.46516e-55
LOC_Os08g40790	20.1423	24.2041	25.2316	60.5775	71.6032	70.5945	1.58168	1.1473e-32	2.77867e-31
LOC_Os03g21720	49.5266	55.6822	55.9427	163.468	153.159	150.93	1.58112	8.37413e-37	2.34785e-35
LOC_Os03g14540	5.5937	5.7215	6.9361	19.8388	16.9297	16.0547	1.58076	3.92504e-16	4.08397e-15
LOC_Os09g37500	0.2443	0.7542	0.4378	1.7116	1.0195	1.339	1.58027	0.024165	0.0483768
LOC_Os06g49660	1.249	2.441	2.826	6.9415	5.9916	5.8212	1.57838	6.57604e-06	2.70284e-05
LOC_Os07g43940	22.3201	22.0018	22.3418	55.9562	70.2138	67.9457	1.57826	2.74342e-46	1.04442e-44
LOC_Os05g03620	2.8907	3.5443	3.3713	6.1878	11.8551	10.6472	1.57792	1.07328e-09	6.80242e-09
LOC_Os02g04160	35.5256	31.2536	30.468	105.147	84.5354	91.1992	1.57669	4.90699e-21	6.90863e-20
LOC_Os05g41760	2.9587	4.0464	5.081	7.7708	13.7241	13.7337	1.57568	1.02866e-06	4.71195e-06
LOC_Os08g10480	133.208	151.389	145.003	348.958	450.278	448.581	1.57472	1.09351e-32	2.65402e-31
LOC_Os12g42200	1.3437	1.1484	2.0168	5.4969	3.5682	3.8736	1.57331	1.96491e-06	8.67592e-06
LOC_Os02g40680	2.3306	3.0366	2.8124	7.581	6.9469	9.0374	1.57322	4.79494e-10	3.13592e-09
LOC_Os01g49280	2.7816	2.3994	3.0056	5.5601	8.1765	10.1162	1.57115	6.63553e-09	3.87444e-08
LOC_Os03g20370	76.7479	83.727	91.9958	178.929	277.337	278.128	1.57093	6.00366e-18	7.05623e-17
LOC_Os07g48430	5.8388	7.4685	6.567	14.879	21.2081	21.5308	1.57037	2.90811e-17	3.25817e-16
LOC_Os01g55540	25.0417	27.938	25.7292	70.3453	77.9414	79.0666	1.5703	1.57469e-57	8.03796e-56
LOC_Os08g31140	6.041	11.2382	9.8165	15.9121	31.3783	31.6218	1.57018	1.77127e-06	7.86671e-06
LOC_Os11g26390	0.5656	0.8377	0.3217	1.3971	2.0079	1.5582	1.56868	0.00249848	0.00642933
LOC_Os03g19190	1.8055	1.4037	1.4405	6.3287	3.2615	3.631	1.56603	2.51093e-06	1.09216e-05
LOC_Os02g53680	5.5243	5.1143	5.5579	17.6673	14.5381	14.1953	1.56539	1.12353e-17	1.2951e-16
LOC_Os08g30490	1.736	1.2179	0.9522	5.5132	2.7086	2.8723	1.56036	0.000991078	0.00278314
LOC_Os01g43610	0.4939	0.4158	0.9165	1.8963	1.8676	1.45	1.55992	0.000969626	0.00272592
LOC_Os06g35200	2.0039	2.1727	2.215	7.9156	5.3057	4.9132	1.55972	5.07753e-08	2.70208e-07
LOC_Os02g50930	3.7263	3.7253	3.9346	13.3356	9.4757	9.5736	1.55925	2.88772e-10	1.93529e-09
LOC_Os02g51540	0.3093	0.419	0.4095	0.9915	0.904	1.35	1.55907	1.81691e-05	6.98006e-05
LOC_Os04g41540	6.2102	7.5433	7.79	10.3651	25.5042	26.6108	1.55776	5.18736e-06	2.15897e-05
LOC_Os02g09250	6.5137	5.4382	6.0772	23.703	12.9927	14.2729	1.55682	1.79709e-07	8.99769e-07
LOC_Os07g42626	1.3559	1.3241	1.2633	4.4135	3.508	3.2981	1.5564	1.18808e-10	8.21874e-10
LOC_Os03g58020	9.4926	12.12	11.4582	22.4874	34.7899	37.8086	1.55621	1.82754e-11	1.35701e-10
LOC_Os04g10350	3.8741	3.0815	3.1582	9.3421	9.3962	10.3045	1.55612	2.33976e-15	2.30394e-14
LOC_Os06g49030	6.6103	8.3382	9.2293	15.6079	28.9516	25.0509	1.55609	3.07454e-09	1.85959e-08
LOC_Os02g08180	95.8793	102.756	109.038	168.546	359.615	362.014	1.55607	6.62158e-09	3.86729e-08
LOC_Os02g26370	6.1883	5.4004	4.5396	14.6752	15.6804	15.8392	1.55591	3.33863e-22	5.01036e-21
LOC_Os05g24560	0.3798	0.3908	0.6157	1.3986	1.5519	0.9912	1.5557	0.00174938	0.0046575
LOC_Os04g13210	1.699	1.5344	1.2376	6.1732	3.3824	3.0427	1.55516	1.19658e-05	4.74341e-05
LOC_Os07g32010	13.028	12.3901	12.8746	38.4679	36.3703	34.2986	1.55473	2.2628e-30	4.9966e-29
LOC_Os11g09280	55.1647	59.1028	56.7963	147.212	168.6	173.262	1.55378	4.75296e-67	3.10936e-65
LOC_Os10g41490	12.2818	14.6354	14.7655	35.0716	43.073	40.9231	1.55355	6.75903e-29	1.413e-27
LOC_Os01g51540	8.6546	12.0719	14.1154	32.2293	34.7572	32.2497	1.55314	1.68903e-13	1.46262e-12
LOC_Os05g01240	9.6284	8.2829	8.3409	27.5534	23.5548	23.3958	1.55068	3.98356e-22	5.95077e-21
LOC_Os05g15850	1.8622	2.1173	1.9724	5.1476	5.9454	5.8239	1.54968	4.47294e-10	2.93715e-09
LOC_Os03g55776	9.907	13.9008	16.4056	25.6416	47.9375	41.7339	1.5496	4.43809e-08	2.37344e-07
LOC_Os07g41080	22.1555	21.1923	22.3165	60.8815	65.4015	60.5945	1.54955	6.89754e-52	3.12808e-50
LOC_Os11g43390	1.4098	1.5159	1.231	5.6803	2.9208	3.0604	1.54927	2.079e-05	7.91612e-05
LOC_Os05g28040	0.7784	0.6241	0.427	2.2847	1.7039	1.1972	1.5486	0.00234083	0.0060641
LOC_Os02g38900	18.3979	18.32	16.832	51.7815	48.9124	51.3942	1.54842	1.87293e-36	5.18724e-35
LOC_Os01g16190	34.1907	34.5211	32.8635	94.3198	97.6521	96.4265	1.54667	3.35476e-58	1.75574e-56
LOC_Os07g19444	11.6621	13.4158	13.5689	37.6935	35.7926	35.8434	1.5451	6.75177e-29	1.41278e-27
LOC_Os08g02700	11.7379	10.0731	11.6025	16.9794	39.0532	40.0038	1.5445	3.82376e-07	1.83964e-06
LOC_Os08g08960	0.5838	0.4096	1.3543	1.8681	2.522	2.2856	1.544	0.00550623	0.0130701
LOC_Os05g11840	0.9531	1.8093	1.5786	1.6996	6.3607	4.3898	1.54394	0.00297169	0.0075135
LOC_Os08g17820	0.4026	0.2825	0.3826	1.1507	0.8751	1.0031	1.54388	5.38454e-07	2.54959e-06
LOC_Os09g36520	52.3532	44.315	44.8569	142.666	129.135	128.224	1.54353	2.60727e-27	5.04309e-26
LOC_Os10g38090	0.3294	0.4878	0.7729	2.2928	0.9307	1.194	1.54344	0.00678755	0.0157406
LOC_Os01g05430	0.5987	0.56	0.9122	2.5351	1.5986	1.6742	1.5417	0.00106867	0.00297716
LOC_Os03g52340	6.9026	6.7797	7.8528	18.6772	21.9534	20.3675	1.54105	1.2515e-28	2.59015e-27
LOC_Os01g70770	9.3083	13.8621	14.8003	17.6575	45.5383	45.7194	1.54089	1.40034e-05	5.48241e-05
LOC_Os06g43960	2.3557	2.6443	3.1959	12.2511	5.591	4.8879	1.5399	0.000316608	0.00098652
LOC_Os04g01230	12.3106	9.143	9.6858	23.9761	30.2252	34.3636	1.53973	3.55253e-16	3.71336e-15
LOC_Os06g01390	56.2037	54.8105	55.9288	162.153	154.704	154.121	1.53967	1.43342e-48	5.8905e-47
LOC_Os03g61670	0.3994	0.6878	0.4182	1.6877	1.5625	0.9477	1.53965	0.00105959	0.00295584
LOC_Os02g55170	4.9404	4.3009	5.8615	20.4543	9.7344	11.9059	1.53871	2.02022e-05	7.70134e-05
LOC_Os10g36950	16.5202	16.4212	16.0422	50.1824	43.3741	44.2901	1.5384	3.48196e-27	6.70078e-26
LOC_Os07g07050	4.0237	3.5775	3.7221	12.6135	9.6284	9.5659	1.53834	3.44145e-13	2.92235e-12
LOC_Os04g37770	5.9113	6.3743	6.5148	10.6189	22.6262	20.3565	1.53825	7.25879e-07	3.38011e-06
LOC_Os05g45700	0.8384	0.6636	0.7154	2.2302	2.2988	1.7394	1.53612	1.46704e-05	5.71599e-05
LOC_Os01g61440	17.7392	18.9112	19.8499	35.7498	63.9387	61.0092	1.53612	1.67271e-12	1.35039e-11
LOC_Os11g33100	17.2821	13.5624	14.1432	56.8669	33.8053	34.7688	1.53586	2.8341e-08	1.54505e-07
LOC_Os07g47180	8.5469	8.858	9.385	23.9898	25.8797	25.581	1.53479	1.61911e-41	5.43667e-40
LOC_Os05g48590	18.1875	21.4745	19.4679	55.0075	55.9013	55.2983	1.53434	6.77526e-36	1.83626e-34
LOC_Os02g54160	61.9466	59.6878	57.198	254.339	115.695	124.471	1.53284	2.54577e-06	1.10605e-05
LOC_Os12g14220	3.6059	4.3784	2.13	10.6505	8.5002	9.1396	1.53233	3.41235e-05	0.000125482
LOC_Os05g33030	0.407	0.6749	0.4578	1.0137	1.5923	1.7222	1.53224	4.87721e-05	0.000174968
LOC_Os05g08610	3.263	2.9355	3.562	9.6974	8.7104	8.9921	1.53169	1.0844e-15	1.09576e-14
LOC_Os07g42994	1.1781	1.1365	1.7906	3.373	3.5528	4.6123	1.53096	0.00105953	0.00295584
LOC_Os01g08960	7.9477	6.8304	6.5694	21.3266	19.1307	19.4899	1.53068	7.04924e-17	7.71182e-16
LOC_Os02g39790	13.5419	14.8915	16.6157	24.4301	53.3002	50.2671	1.53024	1.97619e-08	1.09625e-07
LOC_Os02g50940	3.107	4.0836	4.6309	6.3055	15.6426	11.5478	1.52984	3.02611e-05	0.000112002
LOC_Os08g36860	4.1437	2.3774	3.5212	12.1149	7.4819	8.3848	1.52913	1.34843e-06	6.08733e-06
LOC_Os12g05650	80.4819	77.5903	75.6925	137.832	258.969	265.586	1.52832	2.52243e-11	1.84827e-10
LOC_Os07g37180	4.5082	5.311	5.1481	12.1022	14.9995	14.8774	1.52686	1.42156e-26	2.64622e-25
LOC_Os04g46480	10.1568	11.4995	11.0705	31.7073	30.2321	29.4452	1.52657	5.54562e-28	1.10747e-26
LOC_Os04g47220	286.741	314.817	327.654	888.535	889.415	819.157	1.52609	1.10135e-37	3.21867e-36
LOC_Os03g43720	41.5232	34.4439	34.1387	115.55	93.8289	97.4697	1.52606	1.92698e-19	2.47991e-18
LOC_Os01g46370	2.0114	1.1409	2.1909	5.766	4.5205	4.6913	1.5259	6.32956e-05	0.000223029
LOC_Os04g40560	0.8894	0.8914	0.9486	1.8546	2.8169	3.0123	1.52576	3.50667e-06	1.4922e-05
[truncated: 3,871 more rows]

## Sheet: Supplemental Data Set S2
Supplemental Data. Ma et al. (2023). OsGF14f affects osmotic stress tolerance. Plant Cell.
Supplemental Data Set S2. List of the differentially expressed genes in OsGF14f-Crispr-5 plants when compared to Nip upon osmotic stress treatment. A total of 848 genes showing significantly differential expression (foldchange > 2 and false discovery rate < 0.05) between Nip and OsGF14f-Crispr-5 plants after a 4-h 20% PEG6000 treatment. Data shown in this table represent FPKM values of genes in t…
ID	NIP_PEG1_1_fpkm	NIP_PEG1_2_fpkm	NIP_PEG1_3_fpkm	Crispr-5_PEG1_1_fpkm	Crispr-5_PEG1_2_fpkm	Crispr-5_PEG1_3_fpkm	log2FoldChange	pvalue	FDR
LOC_Os03g02470	0	0	0	66.5317	71.5194	68.0255	13.6262	1.12566e-30	5.36459e-28
LOC_Os10g30240	0	0	0	66.1036	67.3035	66.5724	11.9393	7.75809e-24	1.82919e-21
LOC_Os05g36240	0	0	0	8.6018	9.925	9.8005	10.7715	1.92192e-19	2.98952e-17
LOC_Os01g61340	0	0	0	27.4192	27.2368	27.2964	10.0176	6.55761e-17	7.6502e-15
LOC_Os07g09760	0	0	0	2.2284	1.4271	1.4602	9.86868	8.69987e-16	8.66082e-14
LOC_Os07g32710	0	0	0.206	59.9777	50.3897	60.2826	9.71099	6.93859e-17	8.0112e-15
LOC_Os12g17230	0	0	0	20.0887	12.181	14.787	9.69665	3.03017e-15	2.81629e-13
LOC_Os03g17410	0	0	0	1.3746	1.3952	1.4106	8.95338	2.00314e-13	1.41095e-11
LOC_Os11g32350	0	0	0	8.4455	7.344	4.4564	8.65776	8.7989e-12	5.02772e-10
LOC_Os02g15350	0	0	0	2.5067	1.6525	1.8881	8.61796	4.97396e-12	2.95522e-10
LOC_Os01g25470	0	0	0	7.1596	8.0998	5.6314	8.59543	4.74407e-12	2.84124e-10
LOC_Os05g36210	0	0	0	8.6317	10.1105	8.0984	8.53588	5.11833e-12	3.02643e-10
LOC_Os12g24050	0	0	0.0099	1.1907	1.1569	1.2883	8.39166	4.04729e-12	2.47017e-10
LOC_Os11g18080	0	0	0	2.6673	1.9849	2.4089	8.02678	1.98921e-10	9.11174e-09
LOC_Os01g29200	0	0	0	7.3682	4.9731	8.271	7.8666	1.03304e-09	4.12459e-08
LOC_Os04g13000	0.0361	0	0	2.7352	2.88	2.5009	7.83205	9.23922e-14	6.89831e-12
LOC_Os05g45170	0	0	0.0496	3.2719	3.0869	2.9911	7.42896	1.76322e-09	6.76275e-08
LOC_Os07g38200	0	0	0	5.1408	4.1786	5.3709	7.39165	1.2622e-08	4.01023e-07
LOC_Os05g12730	0	0	0	1.5528	1.2704	1.2192	7.34566	1.68723e-08	5.24166e-07
LOC_Os06g40240	0	0.0259	0.0173	1.9475	2.2569	2.4026	7.24025	3.65933e-26	1.15444e-23
LOC_Os06g49350	0.0896	0.0361	0.0145	5.2343	5.2438	5.84	6.86071	5.93933e-73	1.66294e-69
LOC_Os05g36230	0	0	0.065	2.282	1.8981	1.8758	6.52329	2.50751e-09	9.3353e-08
LOC_Os12g25350	0	0.0524	0.1049	3.5725	2.7126	2.5762	5.79826	5.32997e-10	2.25257e-08
LOC_Os11g17330	0	0.1339	0.0335	2.7993	2.8079	3.0894	5.68683	6.28657e-25	1.69654e-22
LOC_Os11g35300	0.6717	0.2709	0.4879	22.8513	23.9397	25.9316	5.66203	1.12067e-63	2.51019e-60
LOC_Os04g09450	0	0.422	0.4223	14.3838	11.933	11.8284	5.48074	2.10603e-11	1.1367e-09
LOC_Os02g58370	0	0	0.2084	2.2183	2.5552	1.868	4.98947	9.70179e-09	3.17477e-07
LOC_Os01g42210	0	0.2889	0	2.7699	2.4234	1.3706	4.50166	2.19051e-05	0.000292055
LOC_Os01g64949	0	0.4547	0	3.2935	2.7023	3.451	4.37592	6.83246e-06	0.000105769
LOC_Os11g17954	0	0.1448	0.1159	1.6659	1.8601	1.6237	4.29628	1.24522e-11	7.00793e-10
LOC_Os03g25510	0	0.7822	0.1957	5.4159	5.4362	7.0837	4.19176	1.4911e-06	2.77401e-05
LOC_Os07g10850	0.4518	0.2973	0.3938	6.3063	6.4464	6.9842	4.09805	5.42868e-86	2.43194e-82
LOC_Os11g45190	0.0495	0.0599	0.1679	1.3911	1.3553	1.7774	4.02569	6.45376e-18	8.55372e-16
LOC_Os08g29980	1.5282	0.9257	0.9932	17.1282	17.088	15.9098	3.83703	9.13423e-56	1.70498e-52
LOC_Os01g35330	4.6959	7.0654	5.9445	89.9738	80.8824	79.6432	3.81747	6.26096e-134	7.01196e-130
LOC_Os04g17650	0	0.1096	0.1463	1.1677	0.7706	1.6073	3.80543	1.59106e-07	3.84447e-06
LOC_Os10g25850	0	0.2194	0.1647	1.7529	1.63	1.7031	3.72217	8.90157e-07	1.74594e-05
LOC_Os06g36450	0.5879	0.9411	0.5695	9.0688	8.5178	9.2495	3.66912	8.10293e-55	1.39614e-51
LOC_Os07g24830	0	0.2911	0.5098	2.4032	2.372	2.8874	3.26599	1.00729e-05	0.00014873
LOC_Os10g29390	0	0.451	0.4889	2.402	2.702	3.3387	3.19149	1.77162e-05	0.000243096
LOC_Os06g05540	0	0.4133	0.3309	1.7609	1.8224	2.9942	3.15298	0.000128676	0.0013387
LOC_Os06g17450	0	0.6511	0.5068	2.5429	3.6059	3.2444	3.03572	4.09155e-05	0.000500527
LOC_Os07g06700	0	0.9372	0.8336	4.7693	5.889	3.4126	3.00763	9.23376e-05	0.00100646
LOC_Os05g35910	0	0.3129	0.6262	2.4996	1.5746	2.5636	2.83728	0.000779436	0.00598483
LOC_Os03g25490	0	0.2747	0.3299	1.434	1.3168	1.4217	2.8097	0.000231905	0.0022001
LOC_Os04g01850	1.6808	1.0458	1.7443	10.8921	9.3564	10.6232	2.7768	8.65059e-14	6.48042e-12
LOC_Os07g01904	1.6501	2.6018	2.4103	14.8582	14.3342	15.3187	2.73792	2.03852e-65	5.07343e-62
LOC_Os01g02470	0	0.9899	1.0896	4.7447	5.4084	3.4149	2.72893	0.0006441	0.00511059
LOC_Os04g38320	0	1.1097	0.5553	3.9008	3.0849	3.6849	2.70945	0.00159528	0.0106984
LOC_Os10g28350	2.5826	2.0406	2.0421	15.4868	15.0616	13.0675	2.69589	1.46423e-30	6.83276e-28
LOC_Os05g18730	0.2798	0.3288	0.4839	2.2046	1.8727	2.5191	2.58959	2.23913e-14	1.83716e-12
LOC_Os04g32800	0.7831	0.0892	0.5354	2.2321	3.2481	2.8071	2.52414	0.000150879	0.00152807
LOC_Os06g01870	0	0.4334	1.3011	4.0009	2.6311	3.1149	2.50983	0.0070368	0.0341458
LOC_Os01g40480	3.1581	5.4995	6.1579	27.8108	29.0322	27.1346	2.50865	5.58905e-31	2.7215e-28
LOC_Os03g30420	0.4771	0.9236	1.1689	4.8609	4.6609	4.8964	2.48976	6.1264e-16	6.23751e-14
LOC_Os01g18860	0.8828	1.0254	0.8551	5.3093	5.0782	5.2078	2.48746	8.4363e-26	2.58856e-23
LOC_Os12g33194	0.2141	0.2072	0.2333	0.9934	1.4403	1.2512	2.48533	8.79087e-08	2.24779e-06
LOC_Os04g27790	0.3875	0.9001	0.7506	3.702	3.6431	3.1485	2.36352	2.90162e-13	1.99366e-11
LOC_Os05g43930	0.2541	3.4438	3.3759	11.7158	10.7116	9.5771	2.21197	0.00124143	0.00869781
LOC_Os04g32810	0	0.7493	0.8998	2.3945	2.7295	2.3266	2.20162	0.00932366	0.0424732
LOC_Os12g09300	2.0568	2.2421	2.9786	10.9937	11.635	10.4685	2.1792	6.89024e-37	4.97853e-34
LOC_Os10g26150	3.2726	20.3912	12.6792	61.1535	42.1286	53.9548	2.13653	5.99227e-05	0.000692932
LOC_Os11g43520	0.5657	2.0338	2.2701	7.1656	7.2732	6.7464	2.13216	3.20737e-06	5.4467e-05
LOC_Os12g40470	4.2602	4.9089	5.1089	20.3575	20.265	22.0154	2.12599	3.50552e-34	1.963e-31
LOC_Os10g33104	0.5857	1.1203	1.1752	4.5578	4.1404	3.6089	2.09745	8.41707e-15	7.33595e-13
LOC_Os05g30700	0.803	1.0549	1.8612	5.9433	5.0025	4.7404	2.07808	3.42874e-10	1.50294e-08
LOC_Os05g28450	0.9204	0.8909	1.783	6.9984	2.8821	5.0903	2.0538	0.000314407	0.00284541
LOC_Os07g42730	3.3766	9.207	7.8574	27.935	28.2719	27.5687	2.04748	9.07847e-11	4.44254e-09
LOC_Os07g37410	0.3381	0.7091	0.7096	2.9049	2.1436	2.1169	2.02402	1.75589e-05	0.000241586
LOC_Os01g48940	6.3045	9.2241	6.9585	34.6906	26.3896	29.129	1.998	5.23351e-21	9.15824e-19
LOC_Os08g15149	0.4846	1.3551	2.4514	5.9403	5.3458	5.3493	1.9712	9.60902e-05	0.00104103
LOC_Os01g20830	4.9408	8.0126	7.0358	23.7827	26.1079	28.325	1.96746	4.39521e-27	1.51459e-24
LOC_Os11g10710	0.3045	0.9086	0.9093	2.2234	3.0366	2.8804	1.94949	2.915e-06	4.97282e-05
LOC_Os01g09290	1.1159	0.7478	0.4157	2.832	2.7875	3.2963	1.94774	0.000273055	0.00252525
LOC_Os01g23990	3.0735	3.3998	4.7631	15.753	13.8504	13.7813	1.94241	7.97207e-15	7.05796e-13
LOC_Os01g22570	1.0156	1.5974	1.3526	5.8899	4.3581	4.981	1.93442	1.04396e-08	3.36463e-07
LOC_Os07g46870	0.6246	1.1228	1.2532	4.1399	3.4358	3.8734	1.92989	1.19041e-08	3.79828e-07
LOC_Os06g15730	1.4809	1.8986	2.1894	7.1252	7.075	7.0055	1.92435	2.65326e-35	1.69801e-32
LOC_Os09g28500	6.107	8.7202	8.8435	30.4836	33.7719	25.6918	1.9226	1.17149e-22	2.45236e-20
LOC_Os02g21580	0.1575	0.4878	0.3661	1.2989	1.0228	1.4461	1.90081	0.000185931	0.00183171
LOC_Os01g73250	27.4088	82.8258	73.3494	236.146	205.617	233.421	1.89644	2.16761e-08	6.53464e-07
LOC_Os08g04480	0.1763	1.9618	1.1096	5.0879	2.6164	4.0461	1.87678	0.0102596	0.0457869
LOC_Os12g13280	1.4618	2.8299	1.7699	7.7868	7.7987	6.7117	1.87331	1.06124e-06	2.04568e-05
LOC_Os04g03370	0.3021	0.9261	1.3657	3.3746	2.9902	3.0267	1.86759	0.00020463	0.00198335
LOC_Os07g25050	21.9174	23.0515	28.2496	83.6247	91.427	90.9046	1.85384	1.08201e-34	6.55026e-32
LOC_Os07g28480	10.5005	20.925	21.3385	67.3326	56.0089	66.0686	1.85245	1.61114e-13	1.15181e-11
LOC_Os07g36500	0.8347	3.6723	3.0869	10.1702	6.3362	10.1351	1.8285	0.000331126	0.00296438
LOC_Os06g29790	0.3724	0.4752	0.4919	1.6231	1.602	1.5262	1.81902	8.61644e-11	4.26048e-09
LOC_Os10g02340	0.2082	0.7485	0.9795	2.1466	2.0421	2.5575	1.81638	0.000341776	0.00304633
LOC_Os04g17660	0.1846	1.0497	0.894	2.4741	2.7403	2.1381	1.80913	0.000816304	0.00620441
LOC_Os12g41560	0.1899	0.9499	1.1039	2.709	2.4379	2.5899	1.80555	0.000969502	0.00716459
LOC_Os08g10080	0.982	2.8879	4.2435	8.5274	10.0217	9.1431	1.79026	5.49818e-05	0.000645122
LOC_Os03g02460	0.1698	0.7671	0.9047	1.8676	2.5473	1.8666	1.78811	0.00112687	0.00807847
LOC_Os11g37080	0.9223	3.2733	3.623	10.0372	7.5589	9.068	1.7878	7.37345e-05	0.000829105
LOC_Os10g14170	4.6311	2.5885	3.7275	13.5839	14.403	10.2365	1.78181	2.5824e-08	7.68171e-07
LOC_Os04g31760	2.268	5.8958	5.1468	14.7648	13.7079	16.1202	1.7533	1.01849e-07	2.56617e-06
LOC_Os01g48950	0.702	2.8538	0.816	4.4873	4.3639	5.743	1.74808	0.00252471	0.0153463
LOC_Os06g08250	0.5636	5.9514	5.6579	14.1049	12.5981	13.1315	1.74306	0.00712157	0.0344601
LOC_Os02g30714	0.7181	0.7317	0.6224	1.8704	2.7002	2.3979	1.7406	2.03357e-06	3.64109e-05
LOC_Os05g40000	0.3461	0.268	0.5029	1.5701	1.1239	1.0402	1.72962	0.000430658	0.0036959
LOC_Os02g38170	1.1296	4.6467	5.1059	14.7516	8.1223	12.5729	1.72379	0.00109592	0.00789308
LOC_Os01g68300	97.4464	303.812	303.709	806.92	703.746	782.938	1.72172	1.5963e-06	2.95256e-05
LOC_Os09g08480	0.1781	0.6897	0.6902	1.5918	1.6528	1.8341	1.71212	0.00294812	0.0173639
LOC_Os02g51900	0.2784	0.7187	0.2922	1.1483	1.8514	1.2203	1.711	0.000635397	0.00505485
LOC_Os04g52680	0.8813	3.4119	5.4628	10.3575	9.8114	11.329	1.70922	0.00277109	0.0165651
LOC_Os02g53130	0.6335	0.1887	0.409	1.2727	1.3864	1.3695	1.6785	0.000493616	0.00413173
LOC_Os01g69840	1.1102	0.4133	0.6617	2.3772	2.377	2.2813	1.66391	0.00322768	0.0186476
LOC_Os05g10414	11.5241	43.6306	33.9419	96.1805	74.844	107.391	1.66382	4.16293e-05	0.00050815
LOC_Os11g47039	0.9168	4.6269	4.3131	12.9625	7.23	10.4956	1.66149	0.00220645	0.0138167
LOC_Os02g11720	1.6158	4.9977	5.1714	10.7917	12.7098	13.1949	1.65559	1.96759e-05	0.000266532
LOC_Os10g07546	2.2639	3.0876	2.0931	9.5483	6.4922	7.2157	1.6328	3.83947e-06	6.41315e-05
LOC_Os06g12660	2.423	17.92	13.961	35.9978	31.3574	36.5117	1.62769	0.00324865	0.0187543
LOC_Os08g11450	3.3176	6.6601	6.1292	18.242	15.7323	15.6423	1.62639	7.15445e-10	2.95125e-08
LOC_Os11g17720	0.4314	0.686	0.2985	1.6202	1.7439	1.0289	1.62234	0.000876465	0.00658569
LOC_Os07g12390	4.5854	13.5525	11.8965	31.4883	26.8174	32.6046	1.61209	6.43553e-06	0.000100243
LOC_Os08g30370	1.4618	7.0746	7.3777	20.0686	10.6361	17.0843	1.61103	0.00303795	0.0178006
LOC_Os08g36500	1.5764	1.7899	1.8939	5.1102	5.4566	5.5422	1.60752	2.48027e-26	7.97307e-24
LOC_Os01g50070	0.5288	1.8765	2.7314	5.633	6.0504	3.8254	1.60387	0.0111392	0.048789
LOC_Os01g32460	0.5151	2.6796	1.9955	4.9118	4.8981	5.7506	1.60206	0.00235758	0.014554
LOC_Os06g28194	6.1228	11.2774	10.6574	28.2761	27.8186	27.9159	1.58737	2.39857e-14	1.94658e-12
LOC_Os09g23300	4.2025	10.1299	10.7242	23.2465	27.2934	23.7137	1.58002	5.5168e-07	1.14843e-05
LOC_Os02g15120	2.9374	9.1161	8.4902	19.1798	19.8557	21.4459	1.57413	1.93075e-05	0.000262421
LOC_Os02g35460	0.3809	1.3824	1.1067	2.8468	3.0919	2.5435	1.56782	0.00443727	0.0239149
LOC_Os05g32980	1.1597	2.7261	1.4442	7.5155	4.304	4.0108	1.56541	0.00607872	0.0305628
LOC_Os07g37290	6.0449	15.169	15.6134	43.1636	28.6653	36.2575	1.56326	3.43872e-05	0.000431024
LOC_Os05g43174	0.5585	2.1621	2.3955	5.5108	3.923	5.461	1.55689	0.00300399	0.0176281
LOC_Os02g09980	0.3252	0.7869	0.4725	1.8441	1.6092	1.2216	1.55602	0.00374037	0.0209138
LOC_Os07g47400	9.591	16.1611	17.2632	38.752	44.6007	42.3009	1.55066	8.44784e-14	6.34977e-12
LOC_Os05g43110	0.5145	0.8964	0.6479	2.2279	1.9572	1.8469	1.54365	0.00027389	0.00253134
LOC_Os06g38430	1.4162	2.611	3.2007	7.8567	4.8179	8.163	1.53253	9.09319e-05	0.000993553
LOC_Os07g49360	9.5666	8.4791	7.775	27.9263	22.2067	25.3349	1.53076	1.82802e-16	1.97806e-14
LOC_Os05g30490	1.46	2.1504	3.5045	5.4973	6.9495	7.8954	1.52042	4.08658e-05	0.000500193
LOC_Os07g02540	3.2885	6.8898	7.2978	16.0079	17.9203	15.6024	1.51116	8.29832e-08	2.13648e-06
LOC_Os02g47510	112.069	184.939	183.223	441.129	478.257	443.74	1.50891	2.18463e-17	2.64506e-15
LOC_Os09g30418	1.0766	2.5472	2.8387	7.0913	3.2555	7.8388	1.50621	0.000637173	0.0050628
LOC_Os05g23880	4.5338	9.2306	9.4011	21.4372	21.7696	22.1428	1.50546	1.31735e-09	5.16765e-08
LOC_Os01g36720	1.9603	4.8352	3.5524	10.3984	9.5924	9.1585	1.50129	7.1352e-07	1.44243e-05
LOC_Os12g38330	1.6199	1.3541	1.3551	4.479	3.7574	4.1183	1.49944	1.94854e-05	0.000264517
LOC_Os08g02320	4.0692	14.3478	11.2611	24.2727	28.3155	30.3293	1.49488	0.000635062	0.00505485
LOC_Os02g13190	0.9422	1.197	1.7112	4.1285	3.688	3.0479	1.49296	7.44157e-07	1.49224e-05
LOC_Os10g38730	3.8457	7.1061	8.1835	16.0996	18.0022	19.359	1.48821	3.98843e-08	1.13228e-06
LOC_Os02g15670	1.798	1.616	1.1196	4.5019	3.5747	4.7173	1.48268	0.0014866	0.0101026
LOC_Os04g39380	1.9146	2.0014	2.0028	6.0796	5.9685	4.603	1.48008	3.11034e-06	5.29396e-05
LOC_Os02g52040	0.6545	0.559	0.5593	1.3892	1.8217	1.7676	1.47978	0.000209195	0.00201883
LOC_Os04g36820	2.6981	5.9791	4.9517	13.2498	10.8038	13.7511	1.47648	1.41413e-06	2.65063e-05
LOC_Os02g29500	0.8868	3.3944	1.8741	6.691	4.0392	6.1243	1.46704	0.00204232	0.0129739
LOC_Os05g27304	0.5464	2.9971	2.911	6.0092	6.126	5.3788	1.46609	0.00495155	0.0261025
LOC_Os05g25680	5.8132	9.7059	7.4605	19.9276	21.5737	22.0798	1.46489	3.19644e-09	1.16798e-07
LOC_Os01g42990	0.4588	1.2582	0.79	2.7066	2.1047	2.0852	1.46388	0.000238968	0.00225946
LOC_Os05g35444	1.164	6.4218	5.7499	13.1106	11.0425	11.9273	1.4624	0.0038766	0.0215517
LOC_Os11g10850	4.3599	3.4604	4.5608	10.698	13.9959	9.6083	1.45708	4.52873e-07	9.6793e-06
LOC_Os03g25080	0.5734	0.9334	0.7321	2.1228	2.4665	1.5447	1.44811	4.18988e-05	0.000510882
LOC_Os01g16070	3.5308	2.3659	2.8937	8.1204	7.1817	8.8422	1.44338	6.07765e-05	0.000701357
LOC_Os11g11550	0.6899	2.3245	2.2747	4.9656	4.3701	4.7959	1.43636	0.000330117	0.00295771
LOC_Os12g36830	2.2693	4.0179	3.6991	10.6707	7.3946	8.9172	1.43358	5.45865e-07	1.13844e-05
LOC_Os02g01980	0.1775	0.7363	0.9579	1.6732	1.3175	1.9899	1.43188	0.011223	0.049049
LOC_Os01g01760	0.9088	3.7891	4.4688	7.7116	6.8749	9.687	1.42648	0.00602086	0.0303263
LOC_Os05g43460	8.0957	20.3258	17.7263	45.7792	35.6892	41.5315	1.42647	3.27661e-06	5.54746e-05
LOC_Os08g43630	1.0623	3.0113	3.3074	6.9627	5.4914	7.2213	1.42577	0.00088863	0.00665477
LOC_Os01g32670	1.108	1.6087	1.8398	4.5694	3.4512	4.2283	1.42206	0.000141885	0.00145118
LOC_Os06g06990	1.1649	2.8188	2.9148	6.8056	5.5841	5.9967	1.41825	0.000413738	0.00357349
LOC_Os01g50840	26.1511	32.6725	31.7184	86.364	75.7763	80.649	1.41715	4.92877e-39	3.94284e-36
LOC_Os11g36830	0.867	2.9032	3.1096	5.5809	6.5007	6.0446	1.41623	0.000696005	0.00545289
LOC_Os03g14910	4.5356	9.0727	8.8961	20.497	18.4455	20.761	1.41436	1.96528e-08	6.00549e-07
LOC_Os01g15220	0.6561	0.7939	0.9533	2.114	1.9024	2.3963	1.41122	0.00369534	0.0207449
LOC_Os03g19990	0.4384	0.8873	1.0037	1.8697	2.4776	1.8133	1.40759	7.73559e-05	0.000862896
LOC_Os09g35940	6.4541	4.5737	4.1025	14.4073	12.4841	13.8542	1.40452	2.2045e-08	6.6369e-07
LOC_Os12g26220	1.1223	5.897	4.4259	11.075	7.4377	11.3095	1.40323	0.00878961	0.04051
LOC_Os05g35470	36.8581	89.0722	83.6485	188.643	175.018	185.509	1.40292	7.79383e-07	1.55315e-05
LOC_Os09g26980	0.682	1.0033	0.7662	2.1093	2.7587	1.6396	1.40101	7.89054e-05	0.000876253
LOC_Os12g06930	9.2778	7.9538	5.6486	22.41	18.0766	20.4687	1.39409	1.72673e-06	3.14703e-05
LOC_Os12g04590	0.248	0.8	1.0674	1.5907	1.8916	2.0009	1.38979	0.00555341	0.0284387
LOC_Os01g50870	2.3895	8.9431	6.0177	15.6026	11.9718	17.4207	1.38817	0.00287053	0.0170008
LOC_Os02g32380	2.2225	1.0756	2.2505	5.4159	4.7801	4.4695	1.38487	0.00142086	0.00972446
LOC_Os02g15110	3.0754	5.3773	5.4772	8.7961	14.1747	13.3333	1.3847	3.12951e-05	0.000396059
LOC_Os11g11330	0.8186	1.4715	1.2687	3.3519	2.8211	3.124	1.38347	2.62718e-07	6.00471e-06
LOC_Os02g37770	2.0346	3.376	3.6036	8.4505	8.9531	6.1144	1.38251	5.57118e-06	8.88178e-05
LOC_Os03g02860	0.8017	1.0346	1.1832	3.0305	2.9397	1.9439	1.38235	0.000109802	0.00116546
LOC_Os11g07830	1.7676	6.6397	6.6036	14.3618	10.972	13.1744	1.37991	0.00168201	0.0111446
LOC_Os08g15030	0.5557	2.0507	1.8839	3.9748	3.577	3.9722	1.37552	0.00212489	0.0134086
LOC_Os11g29500	11.9902	23.3406	24.46	53.7976	46.2381	54.2396	1.37536	5.51912e-08	1.5021e-06
LOC_Os07g35810	0.2218	0.644	0.8592	1.5497	1.4861	1.3988	1.37395	0.00407731	0.0224007
LOC_Os05g50490	1.2734	1.5407	0.7323	3.1591	3.3229	2.7904	1.37176	0.000218867	0.00209953
LOC_Os01g14060	0.9854	0.8942	1.0141	2.8574	2.5714	2.1079	1.36719	0.000628766	0.00502273
LOC_Os04g29680	0.4841	0.5272	0.6643	1.2062	1.6095	1.5155	1.36527	1.73213e-05	0.000238904
LOC_Os01g39970	0.2457	0.8494	1.0879	1.8637	2.0354	1.6409	1.36174	0.0050835	0.0266351
LOC_Os01g62830	3.4023	2.7204	3.0088	8.2354	7.2739	8.1499	1.36087	9.50126e-05	0.0010306
LOC_Os08g13795	5.1023	12.4917	12.2679	27.7253	24.5049	23.8019	1.36005	1.57177e-05	0.000219625
LOC_Os06g21590	730.763	1597.21	1483.38	3332.68	3137.67	3233.03	1.35898	7.00808e-08	1.84458e-06
LOC_Os08g44780	0.4678	1.33	1.1611	2.9238	2.0887	2.4894	1.35045	0.00104267	0.00759009
LOC_Os01g49030	1.9838	7.3692	5.349	12.1058	12.884	12.0399	1.34905	0.00105547	0.0076642
LOC_Os07g30280	0.7037	1.0754	0.6098	2.0237	1.9586	2.1333	1.34872	0.000243785	0.00230005
LOC_Os05g36340	4.8717	23.4082	21.1777	43.1704	37.9349	42.604	1.34796	0.00387314	0.0215379
LOC_Os12g26970	0.2688	0.4879	0.4394	1.2473	0.9042	0.8977	1.34581	0.000306613	0.00279521
LOC_Os05g23250	0.8239	0.7852	1.3014	2.5615	2.3874	2.4761	1.34571	7.067e-08	1.85791e-06
LOC_Os10g39410	11.1812	63.3032	58.3037	121.908	98.3382	110.343	1.34431	0.00703098	0.034129
LOC_Os03g17480	1.7668	1.8451	2.0716	4.9373	4.9608	4.6187	1.34354	4.36741e-08	1.22129e-06
LOC_Os12g38640	89.5381	211.073	193.531	442.513	361.314	438.082	1.34202	1.83693e-06	3.32353e-05
LOC_Os07g42714	7.7384	11.8536	11.0729	26.5841	24.184	26.9413	1.34136	6.58017e-18	8.66996e-16
LOC_Os12g43970	0.3138	1.3363	1.0333	2.2645	2.2125	2.2526	1.34122	0.00608423	0.0305836
LOC_Os01g08020	0.9	0.8315	1.1094	1.9611	2.429	2.8343	1.3401	1.82352e-06	3.3073e-05
LOC_Os04g55280	0.315	0.6707	0.4881	1.234	1.3443	1.1569	1.33909	0.00162998	0.0108757
LOC_Os07g05360	54.9423	118.793	117.169	240.239	239.871	249.364	1.33744	1.89067e-07	4.48614e-06
LOC_Os05g46280	1.6137	7.7316	6.8773	14.2248	11.8279	14.0771	1.32897	0.007576	0.036137
LOC_Os01g07170	1.5579	4.0017	3.7143	7.5674	7.6439	7.8029	1.32221	5.13441e-05	0.000608496
LOC_Os03g48060	4.3893	7.7055	6.3772	17.1252	13.0556	15.9855	1.32183	1.43505e-08	4.53368e-07
LOC_Os02g53350	2.7268	6.3583	6.663	12.8425	12.0747	14.1751	1.32154	5.01945e-05	0.000597082
LOC_Os11g40340	0.5906	0.3553	0.4174	1.2342	1.2735	0.946	1.3192	0.000348866	0.00309721
LOC_Os07g37530	1.7877	1.7791	1.3413	3.8678	4.5553	3.9305	1.31779	5.49248e-08	1.49667e-06
LOC_Os10g41270	0.4026	0.2997	0.5099	0.9578	1.1205	0.9565	1.31422	0.00327688	0.0188929
LOC_Os10g34795	4.8635	18.4852	16.9471	33.7539	30.2106	34.757	1.31386	0.00160185	0.0107264
LOC_Os01g69070	6.3963	4.398	4.4011	13.2971	13.0364	12.0503	1.3136	6.49428e-08	1.71945e-06
LOC_Os10g12050	0.2354	0.7849	0.5828	1.3755	1.529	1.0482	1.30912	0.00701136	0.0340593
LOC_Os08g10244	3.4559	1.3333	1.4052	5.1931	5.5884	5.0758	1.3091	0.00150674	0.0102086
LOC_Os11g42550	42.1326	75.0535	73.6109	174.83	142.315	152.659	1.30577	8.63123e-10	3.52793e-08
LOC_Os03g62270	2.7991	2.8742	3.9843	7.7541	8.2878	7.9039	1.30394	1.85882e-12	1.16954e-10
LOC_Os03g61829	0.8123	1.1231	1.1239	2.6718	2.0455	2.8414	1.30042	9.49572e-05	0.0010305
LOC_Os04g48020	2.4575	4.9356	5.4152	11.4013	10.4312	9.5905	1.29985	1.71588e-05	0.000236862
LOC_Os03g64150	1.774	2.9822	2.8939	6.4494	5.9483	6.4431	1.29952	1.11207e-08	3.56354e-07
LOC_Os05g32380	1.6798	0.789	0.8614	2.8779	3.1858	2.3096	1.29651	0.00163498	0.0108993
LOC_Os01g44210	55.9978	125.056	121.195	264.062	211.934	260.304	1.29629	2.55658e-06	4.4357e-05
LOC_Os04g27096	1.4469	0.6302	1.1212	2.1631	3.289	2.4761	1.28898	0.0103723	0.0462168
LOC_Os02g31860	1.1284	1.4917	1.2528	2.9225	3.3194	3.2623	1.2888	8.85114e-08	2.25805e-06
LOC_Os10g32930	6.2588	11.2251	5.8839	16.891	20.8366	19.5159	1.28842	0.000117831	0.00124027
LOC_Os02g54640	2.6375	3.6972	3.6117	8.095	8.3255	7.8957	1.28564	1.49851e-18	2.12437e-16
LOC_Os02g37160	0.8832	2.1372	1.4388	3.7252	3.1661	3.9547	1.28561	0.000374061	0.00328315
LOC_Os10g30560	3.7258	8.9153	8.9216	17.4187	18.94	15.6804	1.28341	2.73887e-05	0.000353794
LOC_Os11g47460	4.0107	7.8365	7.9146	17.4286	15.7538	14.5811	1.2793	6.7119e-07	1.37171e-05
LOC_Os01g74410	3.3282	7.2328	7.0251	15.2141	13.371	13.8389	1.27917	4.12093e-06	6.83739e-05
LOC_Os08g26820	0.5167	1.6203	1.3612	2.642	3.4897	2.2772	1.2781	0.00240682	0.0147902
LOC_Os10g33460	5.7294	6.7933	6.2828	14.6618	15.5484	15.6294	1.27769	4.34144e-30	1.90674e-27
LOC_Os02g45930	26.7045	59.1726	52.7695	113.764	118.785	100.837	1.27585	1.01333e-06	1.96177e-05
LOC_Os05g09600	1.4124	4.2965	4.0715	8.3902	7.5504	7.4952	1.2758	0.000783986	0.00601181
LOC_Os02g51820	2.3021	9.1544	8.6504	16.0418	16.2633	15.6284	1.27562	0.00286071	0.0169602
LOC_Os12g38720	9.4015	10.2524	8.317	21.3887	22.3882	24.3816	1.2743	6.71054e-14	5.14758e-12
LOC_Os12g27335	4.4071	18.6426	20.3949	37.7797	31.0454	34.4051	1.27318	0.00667363	0.0327957
LOC_Os12g43810	3.525	3.0025	4.1654	8.5041	7.9146	9.534	1.27031	5.69147e-07	1.18149e-05
LOC_Os03g03990	8.7345	12.9819	14.053	28.8615	27.2953	29.9891	1.26852	2.74884e-13	1.90035e-11
LOC_Os03g18020	8.0879	11.04	10.9138	22.8773	22.3193	27.2949	1.26754	2.12319e-12	1.33214e-10
LOC_Os06g34660	1.1229	1.7733	1.7745	2.9247	3.6737	4.6375	1.26748	0.000508433	0.00423203
LOC_Os09g31300	4.2595	13.3024	11.9214	21.2297	25.5678	23.2991	1.26688	0.000419913	0.00361894
LOC_Os08g39430	12.0861	35.6206	32.6861	61.1128	64.2569	64.9565	1.25983	0.000241485	0.00228132
LOC_Os07g36880	0.3064	0.5932	0.4155	0.7266	1.1372	1.279	1.25875	0.00946893	0.0429689
LOC_Os04g11980	1.1002	2.8188	3.4476	6.3386	4.0229	7.0231	1.25162	0.00645854	0.0320055
LOC_Os11g37920	0.5928	0.8456	0.5742	1.737	1.679	1.4065	1.25074	0.0005371	0.00441486
LOC_Os09g21380	3.6497	12.3639	9.4422	21.9327	18.401	19.5226	1.25012	0.00105721	0.007671
LOC_Os01g59410	1.4709	3.8557	3.9178	7.0134	7.5624	7.2135	1.24701	0.000728935	0.00566825
LOC_Os07g37690	0.5529	1.6618	1.2684	2.5801	2.5379	3.0851	1.24576	0.00192459	0.0123876
LOC_Os04g46350	0.3828	0.969	0.9126	1.6696	2.0762	1.5977	1.24393	0.00251499	0.0153038
LOC_Os03g01930	3.2888	9.339	8.565	16.9985	16.0651	16.4362	1.23939	0.000220825	0.00211649
LOC_Os06g47270	0.3083	0.7957	0.564	1.6598	1.017	1.2582	1.23903	0.0111515	0.0488141
LOC_Os05g37930	12.7951	16.8719	15.315	37.3621	34.7497	34.4262	1.23848	3.80637e-28	1.46998e-25
LOC_Os04g53680	8.0911	17.56	14.3597	29.9993	31.7061	32.2191	1.23812	1.25066e-06	2.37202e-05
LOC_Os10g02410	2.4965	6.5901	5.4956	11.4652	9.8966	12.8829	1.23707	0.00397776	0.0219507
LOC_Os08g06885	1.3061	2.458	1.8273	4.5632	3.9718	4.6639	1.23662	0.000382738	0.0033475
LOC_Os03g24930	10.3072	12.4705	10.5354	27.5626	26.1143	25.2749	1.23587	9.54711e-25	2.458e-22
LOC_Os11g02400	125.148	311.457	311.339	607.153	551.469	583.735	1.23497	3.52274e-05	0.000440078
LOC_Os01g70730	1.7555	2.124	1.5941	5.0337	3.9701	3.9842	1.23469	4.61759e-05	0.00055667
LOC_Os01g67835	0.4208	1.2727	1.5283	2.657	2.3911	2.4587	1.23084	0.0114925	0.049964
LOC_Os10g30150	1.9723	2.0727	1.9104	4.2992	4.9146	4.8453	1.23053	5.58982e-06	8.89882e-05
LOC_Os08g14810	0.6827	1.2453	1.3479	2.9506	1.9732	2.7397	1.22835	0.000353752	0.00313313
LOC_Os01g64250	1.6255	3.782	3.1489	6.3811	6.7866	6.7585	1.22632	3.67223e-05	0.000456461
LOC_Os01g45670	1.6411	4.2359	3.2927	7.3318	6.8881	7.0782	1.22383	0.000187982	0.00184838
LOC_Os03g57149	22.8331	56.1126	56.3821	97.7114	112.641	102.537	1.22333	4.75525e-05	0.000570502
LOC_Os03g10880	18.141	21.9229	19.9496	46.6157	49.4525	44.7949	1.22311	8.55206e-36	5.80477e-33
LOC_Os05g28740	434.717	1014.83	919.473	1806.77	1883.19	1783.44	1.22017	5.3183e-06	8.55166e-05
LOC_Os02g52990	7.2066	12.8434	12.5755	22.9972	28.1246	24.6365	1.21884	1.0486e-07	2.62726e-06
LOC_Os04g33110	55.0429	115.049	106.679	209.821	213.35	216.325	1.21744	4.29168e-07	9.25211e-06
LOC_Os04g29550	11.8813	14.5105	13.7375	31.3611	31.6275	30.7414	1.2162	1.18964e-22	2.46728e-20
LOC_Os04g54320	1.5061	6.1552	5.1869	9.8344	8.2808	11.269	1.21312	0.00855598	0.0396453
LOC_Os06g43510	3.9826	5.8978	5.8634	11.8046	12.5261	12.1679	1.21146	2.53093e-14	2.03922e-12
LOC_Os03g10050	3.6604	3.0914	3.5107	8.1026	8.4237	7.4593	1.21142	5.41977e-10	2.28191e-08
LOC_Os04g56370	7.1793	8.3743	6.4188	16.7012	19.4703	15.0595	1.21019	1.71627e-05	0.000236862
LOC_Os09g34214	6.0633	8.6583	8.8751	17.52	20.4838	16.6371	1.20956	2.86246e-12	1.76806e-10
LOC_Os05g50340	11.6519	23.9656	20.632	48.8023	34.7965	46.0499	1.20945	3.69088e-05	0.000458525
LOC_Os08g16050	1.7997	1.7049	1.7061	3.9083	4.583	3.644	1.20762	2.72083e-06	4.67361e-05
LOC_Os11g26950	0.9441	0.9406	0.6455	1.6031	2.267	2.0166	1.20512	0.000484655	0.00407041
LOC_Os01g18744	2.247	5.7706	5.4845	10.8415	9.5897	10.4289	1.20491	0.000221077	0.00211757
LOC_Os03g18560	4.3155	11.9549	12.3957	23.0642	19.1911	22.9813	1.20225	0.000775164	0.0059564
LOC_Os08g40060	0.7868	1.8723	1.7466	3.1773	3.2852	3.6126	1.2	0.000504116	0.00420391
LOC_Os08g40919	0.5704	0.8987	0.9122	1.8599	1.5384	2.0707	1.19877	6.93518e-06	0.000106837
LOC_Os08g35319	0.9432	1.6274	1.708	3.0441	3.3862	3.3891	1.19837	9.89568e-05	0.00106615
LOC_Os03g18600	2.2416	6.5465	6.3265	12.193	11.7257	10.292	1.19367	0.00119525	0.00846427
LOC_Os05g46420	1.0064	3.934	3.7493	7.1436	5.6744	6.7858	1.19352	0.00921994	0.0420863
LOC_Os05g11720	1.4702	1.9155	2.355	3.4978	4.7215	4.909	1.19231	0.000196746	0.00191938
LOC_Os03g24590	55.3261	107.541	105.935	195.378	212.308	201.688	1.18892	1.76826e-07	4.23155e-06
LOC_Os04g32820	1.0265	1.0981	0.8896	1.5039	2.4561	2.9314	1.18628	0.00719924	0.0347187
LOC_Os01g47400	7.9199	9.6973	8.7825	21.1779	18.8246	20.3948	1.18615	1.10671e-21	2.11873e-19
LOC_Os01g44390	0.6428	1.3858	1.1887	2.8016	2.4128	2.0977	1.18521	0.000665753	0.00524155
LOC_Os10g37770	6.033	9.1866	9.9999	19.102	19.2043	18.9225	1.18337	3.63879e-11	1.91327e-09
LOC_Os07g32560	16.9748	47.2125	42.0637	77.3232	82.9435	78.4323	1.18322	0.000204415	0.00198212
LOC_Os12g36060	7.0314	25.1547	20.2314	43.5667	34.4094	39.4189	1.18215	0.00279033	0.0166463
LOC_Os07g44130	2.7496	5.779	4.667	10.9072	9.9856	8.9408	1.18187	7.29039e-06	0.000111618
LOC_Os07g41580	3.3569	6.5954	5.7265	11.4675	11.2495	12.7567	1.18128	3.4774e-06	5.84323e-05
LOC_Os04g59210	1.4056	1.318	1.2126	2.9437	3.2196	2.8235	1.17814	2.34873e-07	5.43025e-06
LOC_Os12g36870	1.4365	5.6807	4.6511	8.5051	8.4536	9.3191	1.17801	0.00690227	0.0336828
LOC_Os06g48680	2.5042	4.9003	4.0074	7.184	11.2128	7.362	1.1769	0.000312132	0.00283169
LOC_Os01g56480	1.5818	4.5126	2.8224	8.24	5.7932	6.0464	1.17672	0.00541476	0.0278816
LOC_Os08g33670	7.5175	9.615	8.8741	18.3725	19.3983	21.2075	1.17564	4.7918e-18	6.46575e-16
LOC_Os11g04894	1.7721	2.1236	1.9616	5.9159	2.8185	4.5788	1.17481	0.00552339	0.0283238
LOC_Os06g04210	43.5106	80.5031	70.348	137.337	150.142	149.757	1.17355	2.43005e-08	7.25742e-07
LOC_Os01g37590	40.085	62.7719	62.172	119.77	131.996	119.654	1.17233	1.05643e-12	6.83899e-11
LOC_Os06g34450	6.7666	22.4554	21.1447	38.4941	36.8462	36.6152	1.17183	0.00186657	0.0120836
LOC_Os03g51150	4.6178	6.9311	5.8772	13.5006	12.3563	13.4826	1.17145	2.96032e-13	2.02778e-11
LOC_Os10g05780	1.0122	1.9851	2.1413	3.5699	3.5092	4.447	1.1713	0.000161116	0.00161758
LOC_Os04g33900	2.9652	3.0751	3.4191	7.7155	7.7948	5.9525	1.17086	1.10382e-05	0.000161244
LOC_Os01g43080	0.4469	0.9578	1.2677	1.9088	2.0436	2.0252	1.16842	0.0040999	0.0224917
LOC_Os10g25830	12.1036	28.1557	27.7158	48.9005	50.203	52.132	1.16603	3.83688e-05	0.000474295
LOC_Os04g20510	0.705	1.0236	0.956	2.3986	1.8315	1.8244	1.16439	0.0104929	0.0465593
LOC_Os04g45600	12.3349	16.348	13.6264	35.0343	29.9197	30.3187	1.16423	3.41353e-15	3.14649e-13
LOC_Os03g29360	5.135	9.8466	10.5104	20.2772	17.3488	19.249	1.16243	3.11873e-05	0.000395115
LOC_Os03g16730	0.9589	1.7531	1.9607	4.7233	3.4598	2.268	1.16174	0.00833269	0.0388437
LOC_Os04g25800	2.6931	4.1707	3.9997	8.9774	7.4959	7.8685	1.16145	1.46113e-08	4.59661e-07
LOC_Os11g29140	4.0878	17.5222	16.6546	29.2336	26.9097	28.0576	1.16125	0.010189	0.0454989
LOC_Os12g39640	2.8079	3.4987	3.9701	8.0856	6.9171	8.0287	1.15921	1.22926e-09	4.86471e-08
LOC_Os01g43895	7.5429	20.3381	19.4392	38.7442	33.9917	31.8769	1.15902	0.000586603	0.0047503
LOC_Os05g32120	0.5632	1.7262	1.6365	3.1936	2.5256	2.9776	1.15746	0.00952415	0.0431495
LOC_Os03g17140	8.978	12.7217	12.1431	23.599	23.8636	28.1555	1.15741	9.05888e-13	5.89854e-11
LOC_Os01g13130	14.9225	22.3288	19.5752	40.1378	45.5687	41.1636	1.15646	3.65195e-14	2.84028e-12
LOC_Os07g34830	1.8146	2.6244	2.3232	5.2253	5.1281	4.7706	1.15561	3.58818e-10	1.56062e-08
LOC_Os04g27670	6.644	6.6324	7.6013	14.9885	15.9583	15.8464	1.15536	8.06943e-22	1.55816e-19
LOC_Os04g12850	3.3135	3.9708	3.9736	7.1577	8.4908	9.4836	1.15429	0.000630154	0.00503023
LOC_Os10g37290	1.763	1.5095	2.2987	5.4528	3.5859	3.4528	1.15272	0.00245473	0.015009
LOC_Os01g25360	0.8853	1.2853	2.0212	3.7812	2.4054	3.1144	1.15019	0.00823952	0.0384864
LOC_Os03g52660	4.6868	10.4581	8.9976	16.0874	21.091	16.048	1.14914	5.62281e-05	0.000656307
LOC_Os07g05480	482.572	1111.67	1027.46	1979.49	1832.84	1952.96	1.14893	1.6929e-05	0.000234214
LOC_Os09g17610	0.564	1.1259	0.8536	2.1078	1.8969	1.6479	1.14855	0.00215532	0.0135648
LOC_Os09g25040	0.6254	2.1843	2.0278	3.7563	3.456	3.3819	1.14704	0.00777303	0.0368741
LOC_Os08g28670	1.6307	2.6635	1.6453	5.2188	4.2237	3.7719	1.14691	0.000134922	0.00139268
LOC_Os10g42900	2.8687	2.8546	2.7942	6.7127	5.9063	6.3904	1.14669	1.72285e-14	1.43457e-12
LOC_Os08g03610	6.3196	11.1314	10.3672	20.3091	21.0761	20.1037	1.14593	6.89224e-08	1.81623e-06
LOC_Os05g04830	8.0714	15.5125	13.5783	28.7069	22.7165	30.4651	1.14503	3.22408e-06	5.47091e-05
LOC_Os04g02850	1.3328	2.1037	2.2839	4.0588	4.5657	4.0224	1.14426	6.00374e-07	1.24286e-05
LOC_Os08g43550	15.1269	56.6447	52.5411	89.1172	94.2734	87.0675	1.14342	0.00415722	0.0227283
LOC_Os01g17320	0.3511	0.7221	0.4676	0.9954	0.9162	1.4838	1.14194	0.00784746	0.0371304
LOC_Os04g56990	0.5932	1.3397	1.6889	2.5575	2.9853	2.3859	1.14129	0.00200281	0.0127846
LOC_Os01g64890	1.9995	2.8201	3.2924	6.0077	5.4859	6.4143	1.14107	1.93501e-07	4.56235e-06
LOC_Os05g50960	1.2815	1.3289	0.9752	1.9817	3.029	2.9545	1.14015	0.00054982	0.00449961
LOC_Os12g05010	2.4501	4.2913	4.8593	6.8564	10.0671	8.5708	1.13855	0.00139715	0.00959077
LOC_Os10g38780	2.6844	3.0313	3.5456	6.877	6.4152	7.1641	1.13681	1.43064e-08	4.52613e-07
LOC_Os05g35010	1.3878	1.2686	0.921	2.5701	2.1221	3.2609	1.13668	0.000569134	0.00463565
LOC_Os01g74300	39.2012	73.8072	63.1675	136.626	119.63	129.751	1.13665	7.13601e-08	1.87166e-06
LOC_Os04g35790	2.6804	6.3738	6.6026	11.3265	11.7587	11.0218	1.13489	0.00030541	0.00278651
LOC_Os03g43470	1.4748	2.3689	2.1882	4.2378	5.0946	3.929	1.1338	9.47536e-06	0.000140369
LOC_Os05g10980	1.4971	3.381	3.0934	5.2477	5.0003	7.165	1.13313	0.00517864	0.0269759
LOC_Os01g48874	6.261	6.5871	6.328	14.1729	13.891	14.1458	1.12809	1.20432e-22	2.47482e-20
LOC_Os02g09850	6.3258	6.6851	6.5647	14.3079	15.6907	13.0938	1.12783	5.57853e-10	2.33122e-08
LOC_Os07g28720	1.7318	3.9391	3.7741	8.1238	6.186	6.2164	1.12355	0.00255285	0.0154879
LOC_Os10g35370	67.0473	83.2748	85.6893	174.1	170.915	170.695	1.12316	1.24904e-37	9.64731e-35
LOC_Os04g46160	1.1703	1.5325	1.1335	2.7679	2.1716	3.448	1.12251	0.00647144	0.032041
LOC_Os05g07810	4.359	4.3109	5.9201	12.8472	8.5282	10.521	1.1208	8.01308e-06	0.00012111
LOC_Os11g10990	19.5599	20.5569	17.1428	43.9812	40.4596	41.1859	1.12038	3.37048e-16	3.49516e-14
LOC_Os07g38790	0.4645	1.169	1.3048	2.2508	2.1548	1.9388	1.11976	0.00409725	0.0224827
LOC_Os01g11670	0.67	0.9433	0.649	1.6641	1.4693	1.805	1.11937	0.00118047	0.00838076
LOC_Os10g15300	11.4299	32.5186	29.6341	55.0513	50.452	52.5258	1.11859	0.000817187	0.00620731
LOC_Os03g01018	2.3668	3.5751	3.9597	6.5439	7.3529	7.6036	1.11845	6.59417e-07	1.35135e-05
LOC_Os12g43600	620.131	1060.76	987.901	2086.47	1726.7	1953.8	1.11581	4.72649e-09	1.67779e-07
LOC_Os04g43990	27.8635	31.2618	33.6341	70.1779	62.8824	68.627	1.11322	7.3822e-28	2.80261e-25
LOC_Os08g36590	6.1069	6.5601	6.6331	14.1572	14.1158	13.732	1.11253	1.77297e-17	2.17009e-15
LOC_Os09g26210	2.6064	3.1094	3.4051	7.1864	5.1737	7.4379	1.11227	5.63291e-05	0.000656936
LOC_Os08g26710	4.8144	4.8485	5.7683	10.7305	10.9991	11.8013	1.11172	2.8092e-14	2.23926e-12
LOC_Os05g47442	0.8949	2.2654	2.5338	3.7616	4.2154	4.2525	1.11137	0.00805743	0.0378679
LOC_Os12g02300	79.3282	63.5114	68.5362	164.266	138.398	159.524	1.11017	5.17084e-11	2.62634e-09
LOC_Os01g34790	3.5328	3.6159	5.0344	9.294	7.9117	9.1862	1.109	2.10678e-07	4.92587e-06
LOC_Os05g36360	8.1153	16.7769	14.4454	26.1737	30.7709	27.4303	1.10784	6.24738e-06	9.75837e-05
LOC_Os12g28015	46.0209	156.95	144.812	264.628	216.757	257.428	1.10753	0.00338537	0.0193145
LOC_Os04g37980	1.4634	2.4919	3.1762	4.8057	5.1545	5.339	1.10616	8.84696e-05	0.000971388
LOC_Os04g41800	2.2329	6.1635	4.3255	9.2083	9.7445	8.2843	1.10542	0.00283008	0.0168324
LOC_Os07g25540	0.4862	0.775	1.1911	1.7985	1.6981	1.7666	1.10465	0.00394693	0.021849
LOC_Os09g11240	2.6626	6.5188	7.9393	14.0486	10.4628	11.9416	1.10441	0.00313272	0.0182251
LOC_Os12g16540	1.4346	1.3577	1.544	2.7938	3.2833	3.3001	1.1044	1.21454e-05	0.000175174
LOC_Os03g53710	11.3085	24.0205	22.3727	39.7961	43.2117	40.1706	1.10309	1.30087e-05	0.000185949
LOC_Os02g04800	1.3574	1.6171	2.0902	4.0549	3.197	3.6609	1.10196	4.4846e-05	0.000542682
LOC_Os01g18160	2.4444	2.2345	3.2883	4.9002	7.1817	5.1013	1.10106	0.00660924	0.0326008
LOC_Os07g30930	2.6216	1.7779	2.6774	5.1114	5.2451	4.9872	1.1007	1.68596e-06	3.08527e-05
LOC_Os02g46980	70.458	80.4737	71.4326	164.55	153.519	161.911	1.10028	5.15128e-33	2.81423e-30
LOC_Os01g67320	25.4468	47.3738	39.9605	87.7484	71.9335	81.2636	1.09878	7.31757e-07	1.47001e-05
LOC_Os09g24820	4.7143	10.191	10.4114	17.0649	18.2478	18.3521	1.09491	4.362e-05	0.000529746
LOC_Os04g25740	4.6546	7.8939	6.5469	13.8121	13.744	13.1939	1.09373	3.73788e-09	1.34823e-07
LOC_Os07g12800	4.6034	4.8306	4.5471	10.5492	10.4026	9.1123	1.09299	1.17569e-13	8.69115e-12
LOC_Os04g48480	0.5182	1.026	0.867	1.87	1.508	1.7501	1.0882	0.00112242	0.00805807
LOC_Os02g35900	18.7152	18.7933	19.9103	45.4584	38.3062	39.1489	1.08705	7.36585e-17	8.46091e-15
LOC_Os06g21210	3.3557	10.602	8.9537	17.8859	13.981	16.2262	1.08518	0.00477967	0.0253636
LOC_Os07g23244	1.0472	2.0662	1.7165	3.4051	2.6159	4.2028	1.08465	0.00244456	0.0149789
LOC_Os12g02530	25.8539	37.1782	32.9729	64.779	71.4741	67.0584	1.07984	1.56968e-16	1.71509e-14
LOC_Os06g01720	0.8249	0.8892	0.7809	1.6623	1.6177	2.019	1.07845	4.44442e-05	0.000538111
LOC_Os01g20894	15.3349	17.8956	21.3845	41.9358	36.0232	37.7682	1.07744	1.90244e-10	8.76804e-09
LOC_Os06g19530	0.9985	2.8635	2.6506	4.2321	4.7349	4.6615	1.07731	0.00486515	0.0257258
LOC_Os08g38020	1.7708	3.3989	2.7036	4.92	5.7085	5.963	1.0773	3.99287e-05	0.000490868
LOC_Os10g40600	26.7597	39.9356	38.8989	74.3613	75.1562	73.2665	1.07725	4.52766e-14	3.48505e-12
LOC_Os11g02350	47.9313	49.9258	51.5206	111.781	97.9046	107.669	1.07707	4.99933e-26	1.55528e-23
LOC_Os01g02580	0.589	0.7683	0.9177	1.3992	1.5443	1.8597	1.07672	0.000992796	0.00729821
LOC_Os07g07900	0.7624	0.8459	0.6844	1.7828	1.5354	1.5522	1.07502	6.33643e-05	0.000726355
LOC_Os09g16280	4.8415	10.7681	11.9231	19.3818	19.6402	18.488	1.07384	0.000436691	0.00373908
LOC_Os07g03040	1.6763	2.1283	1.8662	3.8381	4.3326	3.8256	1.07356	2.86533e-12	1.76806e-10
LOC_Os06g24711	5.783	22.2888	21.0429	33.7319	35.3346	32.7053	1.0731	0.0104163	0.0463479
LOC_Os01g38490	4.5879	10.5324	9.0016	16.4339	17.5178	16.498	1.07224	0.000190688	0.00187088
LOC_Os10g23820	0.4967	0.5939	0.4528	0.8736	1.1657	1.2196	1.07209	0.00804218	0.0378121
LOC_Os02g49880	4.8121	5.9552	5.3268	11.3399	11.5922	11.0756	1.07153	6.83583e-20	1.10155e-17
LOC_Os06g18670	22.4008	23.8795	22.9308	47.5883	49.5306	49.2108	1.06997	2.89936e-34	1.6652e-31
LOC_Os06g04140	2.7062	10.0304	7.9277	14.2227	13.8403	14.7669	1.06914	0.0103646	0.0462003
LOC_Os08g26850	3.3461	2.5805	3.3464	5.8338	7.1682	6.6312	1.06873	7.21659e-07	1.45364e-05
LOC_Os02g33060	4.8746	8.7308	8.3398	13.4799	14.9627	17.4557	1.06819	9.40238e-06	0.000139473
LOC_Os05g29170	6.9252	12.2189	15.1621	26.6996	21.0156	23.8465	1.06756	0.000136674	0.00140881
LOC_Os01g13120	4.0432	6.9967	6.6061	10.6948	14.0198	12.2051	1.067	6.06691e-06	9.50299e-05
LOC_Os10g38540	2.4831	3.8855	4.2489	7.9786	7.7176	6.5639	1.06672	1.11351e-05	0.000162302
LOC_Os06g13090	2.7613	2.803	3.1638	5.9366	6.3734	6.0718	1.0658	7.29778e-09	2.4655e-07
LOC_Os06g10670	1.5592	1.8787	1.9725	2.9853	4.2807	4.0906	1.06544	4.65274e-05	0.000560305
LOC_Os03g42520	5.2941	9.6513	9.5835	18.2289	16.023	16.8837	1.06495	2.08255e-06	3.71098e-05
LOC_Os11g37860	1.1242	0.712	0.7797	1.431	2.305	1.819	1.06358	0.00167709	0.0111227
LOC_Os03g56470	4.1382	12.185	11.5818	20.9505	18.1869	18.3453	1.0598	0.00250897	0.0152755
LOC_Os10g03440	2.6235	2.4697	1.7753	4.5573	6.0018	3.9301	1.0588	0.000618177	0.00495582
LOC_Os01g02550	0.4063	0.5899	0.481	0.9541	1.1937	0.9421	1.05832	0.00357639	0.0202037
LOC_Os08g33820	1784.17	2391.11	2296.22	4595.79	4427.79	4475.8	1.05769	9.23558e-25	2.40544e-22
LOC_Os01g65690	46.3477	63.2492	60.1149	114.403	119.767	119.662	1.05679	4.64179e-21	8.18673e-19
LOC_Os04g26320	14.3718	25.6477	22.379	43.0107	42.3636	44.1149	1.05612	8.96825e-08	2.28014e-06
LOC_Os02g36210	1.3256	1.0138	1.3474	2.4803	2.8242	2.4318	1.05586	6.89973e-06	0.000106437
LOC_Os07g07890	3.0123	5.5396	4.1577	8.9286	9.2228	8.2981	1.05509	0.000114456	0.00120986
LOC_Os05g11900	18.3451	14.797	15.2895	33.2086	35.2945	33.2993	1.0546	3.18786e-09	1.16675e-07
LOC_Os04g33660	7.5556	9.982	10.1971	19.2344	19.4688	19.0713	1.05403	4.25764e-15	3.87671e-13
LOC_Os07g32570	33.5061	66.3242	61.2101	109.098	113.821	109.646	1.05391	2.7052e-06	4.6539e-05
LOC_Os11g34020	0.5135	0.8614	0.7294	1.3411	1.4609	1.5716	1.05333	0.00475322	0.0252712
LOC_Os09g30458	2.074	1.9537	2.0089	4.372	4.2265	4.0192	1.05143	1.9143e-09	7.32964e-08
LOC_Os07g37550	1094.87	1585.13	1515	2940	2836.34	2921.92	1.05141	2.59176e-16	2.75898e-14
LOC_Os09g26370	27.8218	27.49	31.065	58.8117	58.841	62.5382	1.05111	2.02584e-23	4.58351e-21
LOC_Os11g24570	2.4142	2.6032	2.5845	5.1745	5.3835	5.2681	1.04889	2.03361e-11	1.10026e-09
LOC_Os10g28210	32.9705	48.5854	47.238	85.7999	92.3294	88.4307	1.04861	3.37995e-13	2.29417e-11
LOC_Os03g48150	19.6168	26.6608	23.7261	47.4699	48.7542	49.1268	1.04856	3.76324e-14	2.91671e-12
LOC_Os06g04150	9.477	23.9135	21.6055	36.2665	40.4695	35.894	1.04701	0.000538287	0.004423
LOC_Os03g30840	1.1579	2.026	2.4588	4.2243	3.5536	3.8665	1.04691	0.0012785	0.00892956
LOC_Os10g39030	9.7153	20.0263	18.2102	31.7412	33.0092	33.6991	1.04599	1.16323e-05	0.000168642
LOC_Os11g02964	0.5616	0.5436	0.612	1.1218	1.3026	1.1427	1.04536	0.00849063	0.0394241
LOC_Os05g28520	13.4758	26.6438	26.3528	43.4604	45.1246	47.7915	1.04517	9.72073e-06	0.000143814
LOC_Os08g27090	1.4818	4.5418	3.5882	6.6201	6.3585	6.7003	1.04495	0.00796037	0.0375062
LOC_Os07g33270	8.7842	21.4727	17.2771	32.991	29.6891	34.6814	1.04488	0.00031249	0.00283379
LOC_Os03g50080	9.148	19.2593	16.6188	29.9023	32.307	30.1941	1.04443	2.58247e-05	0.000336502
LOC_Os07g28614	11.3661	18.3355	18.846	31.1824	36.1642	32.592	1.04333	1.62052e-07	3.90301e-06
LOC_Os01g66000	9.3734	16.6203	13.4277	28.0574	25.3955	27.6823	1.04277	2.10598e-07	4.92587e-06
LOC_Os12g38370	4.2257	3.311	4.093	8.4367	7.2811	8.4549	1.04243	2.87951e-05	0.000368983
LOC_Os12g29950	4.6017	4.0222	3.6157	8.2782	9.1269	8.0747	1.04107	4.88685e-08	1.34804e-06
LOC_Os07g40920	1.7374	3.5611	3.8605	6.7082	5.8472	6.1994	1.04079	0.000529536	0.00436337
LOC_Os08g17784	0.3169	0.5297	0.8649	1.0394	1.2828	1.1782	1.03948	0.00814802	0.0381506
LOC_Os10g40650	1.2725	1.2809	1.2818	3.0173	2.2195	2.6981	1.03739	6.67335e-05	0.000760694
LOC_Os11g39640	6.9093	17.7137	15.6633	28.4935	25.3201	28.1152	1.03734	0.000620106	0.0049695
LOC_Os04g58730	16.2978	31.0228	27.9958	50.3931	52.9647	50.491	1.03669	9.68258e-07	1.88591e-05
LOC_Os10g35810	5.5557	13.3279	12.3536	23.096	18.9277	21.4933	1.03575	0.000514163	0.00426862
LOC_Os02g42620	0.9056	1.5171	1.0458	2.7291	2.2297	2.1807	1.03487	0.00161443	0.0107978
LOC_Os05g10480	5.8955	4.676	3.569	10.6368	7.8249	10.9365	1.03475	0.00145771	0.00993263
LOC_Os12g17430	2.5422	1.6048	2.962	6.3056	4.3413	4.0599	1.03337	0.00292649	0.0172774
LOC_Os01g05900	8.3289	16.9097	21.8407	37.6289	26.3866	31.3723	1.03096	0.00175932	0.0115336
LOC_Os08g20680	16.0034	42.3514	37.5578	66.5453	61.0066	66.514	1.03092	0.000858407	0.00646953
LOC_Os02g36414	0.7107	1.2715	1.481	2.8419	2.1379	2.0853	1.03084	0.00170813	0.0112655
LOC_Os11g14400	1.9704	2.6964	3.0273	5.534	4.5389	5.672	1.03013	1.19139e-05	0.000172168
LOC_Os01g64540	1.2681	1.7064	1.9772	3.5713	3.5296	3.0466	1.02987	5.18536e-05	0.000613559
LOC_Os03g31740	1.7048	1.9675	1.5878	3.5153	3.2243	4.0505	1.02852	0.0017247	0.0113489
LOC_Os09g07460	6.4942	8.7858	8.3631	15.2548	16.7406	16.356	1.02754	1.37089e-12	8.72346e-11
LOC_Os09g19229	2.8362	1.7576	1.8761	4.921	4.4606	4.0422	1.02677	0.000282943	0.00260059
LOC_Os07g47450	2.969	5.5345	3.1952	7.3689	6.9375	9.5465	1.02633	0.00478679	0.0253954
LOC_Os03g15230	7.0902	14.8463	13.4832	23.7572	23.5722	24.3853	1.02595	3.09405e-05	0.000392878
LOC_Os08g14880	3.9848	2.5791	3.2784	6.8059	7.049	6.4625	1.02368	5.9492e-06	9.37103e-05
LOC_Os01g02310	0.9233	0.8682	0.9199	1.8767	2.2763	1.4094	1.02308	0.00213016	0.0134329
LOC_Os06g30480	3.0646	8.5577	7.6426	12.9649	13.4648	12.3207	1.02214	0.00267419	0.0160544
LOC_Os04g13190	3.7786	9.4246	7.3197	16.6313	12.27	12.617	1.02164	0.00601504	0.0303038
LOC_Os03g14915	16.1162	24.9415	23.6476	46.2442	42.3453	42.6572	1.0202	4.0213e-10	1.73217e-08
LOC_Os01g41900	14.0234	18.228	16.0471	33.5538	31.4334	33.3841	1.01992	1.14186e-18	1.67167e-16
LOC_Os06g22394	20.843	45.6386	38.3296	73.9333	63.491	73.8556	1.01984	8.85637e-05	0.000971944
LOC_Os07g41630	13.7081	43.9561	42.4393	65.6353	69.6778	64.9387	1.01924	0.00625509	0.0312044
LOC_Os09g14600	11.2427	23.8776	21.1916	38.4005	36.921	38.1146	1.01861	4.376e-05	0.000530688
LOC_Os07g30760	2.7516	2.5512	1.9638	4.4792	4.8102	5.5853	1.01832	4.52936e-05	0.000547212
LOC_Os09g15370	2.382	1.9606	1.6895	3.7513	3.9849	4.6344	1.01829	2.60139e-05	0.000338377
LOC_Os02g08110	6.1633	14.2297	15.0613	22.9687	24.4996	23.6954	1.01698	0.000884626	0.0066381
LOC_Os05g07880	1.6799	1.3632	1.1834	3.324	2.456	2.8897	1.01696	0.000153553	0.00155
LOC_Os04g57500	3.4216	6.9721	7.0206	11.511	12.5309	11.0115	1.01582	0.000230915	0.0021935
LOC_Os03g55530	3.3942	3.7456	3.9577	7.0879	7.8428	7.5979	1.01394	6.40258e-13	4.25553e-11
LOC_Os05g50850	5.5766	7.5349	8.0477	14.9714	12.6396	15.184	1.01317	1.09742e-08	3.52163e-07
LOC_Os05g39400	2.6141	3.4175	2.5978	5.3202	5.7957	6.3766	1.01267	2.37211e-06	4.15425e-05
LOC_Os01g68950	87.4306	135.114	149.032	271.601	232.243	243.192	1.01055	1.02896e-07	2.58382e-06
LOC_Os05g04570	1.8815	1.5176	2.3792	3.9873	4.5095	3.2285	1.00961	0.00202826	0.0129102
LOC_Os03g42440	1.6803	3.3384	2.5698	5.4707	4.3488	5.4632	1.00927	0.00520892	0.0271021
LOC_Os02g49140	1.8533	2.0656	1.5775	3.7636	3.439	3.9381	1.00849	1.41377e-05	0.000199792
LOC_Os07g38230	25.1537	46.9853	52.3891	84.2953	79.6001	85.1271	1.00847	2.76037e-05	0.000356161
LOC_Os01g41160	1.9183	3.0384	3.2517	4.405	6.0272	6.0416	1.00646	0.000376159	0.00329769
LOC_Os01g69980	29.5513	59.4235	53.7749	102.303	90.2653	92.6916	1.00637	1.85105e-05	0.000253433
LOC_Os02g09050	7.3697	14.6811	15.3554	24.4727	26.3167	23.9644	1.0057	0.000200447	0.00194785
LOC_Os04g01710	0.8045	1.5235	1.4907	2.5964	2.4988	2.5694	1.00548	0.00162244	0.0108383
LOC_Os07g35979	26.0068	22.4256	20.0046	48.9804	41.9611	48.1573	1.004	1.99863e-08	6.0991e-07
LOC_Os05g48210	3.2084	5.3937	5.1249	9.1691	8.0425	10.2904	1.00299	6.58429e-05	0.000752457
LOC_Os11g02620	6.853	9.2431	8.2672	15.1763	16.9398	16.8523	1.00222	1.41174e-13	1.03002e-11
LOC_Os01g03180	1.7434	2.6079	2.3027	4.2157	4.9996	4.1543	1.0022	1.64767e-05	0.000228662
LOC_Os06g07220	0.8752	2.0509	1.9631	2.9919	3.3763	3.3838	1.00207	0.00651752	0.0322407
LOC_Os11g46950	0.6417	0.5646	0.8852	1.5437	1.0103	1.6557	1.00198	0.00558952	0.0285975
LOC_Os08g43390	7.8794	7.2172	7.7828	13.9981	16.8719	15.3476	1.00178	8.90283e-12	5.07416e-10
LOC_Os06g33880	9.7456	18.4165	20.2724	36.1232	31.5606	28.7451	1.00144	0.000117213	0.00123551
LOC_Os12g12115	12.7651	13.9328	11.575	24.7345	24.6948	27.7359	1.00139	7.02927e-09	2.40747e-07
LOC_Os02g47230	0.5901	0.7616	0.6775	1.2619	1.5615	1.2589	1.00111	0.00114657	0.00819207
LOC_Os02g39060	1.4701	2.8797	3.3224	5.0882	4.9686	5.2301	1.00075	0.00101708	0.00743765
LOC_Os04g52450	196.677	244.177	250.143	112.96	118.345	115.164	-1.00051	7.96126e-30	3.36461e-27
LOC_Os04g43680	29.1567	36.5942	35.1847	16.8468	17.6503	16.1482	-1.00125	1.38615e-18	2.00312e-16
LOC_Os05g51130	11.1143	6.8366	8.7781	5.0064	4.4331	4.1404	-1.00198	0.000164531	0.00164745
LOC_Os05g16930	1.7553	1.6296	1.7695	0.8864	0.7644	0.9419	-1.00207	7.40972e-05	0.000831514
LOC_Os01g48960	194.073	111.701	114.343	70.9309	72.3544	71.0645	-1.00407	0.000200831	0.00195074
LOC_Os05g11620	27.6125	12.4087	14.2641	8.2015	9.2716	10.3178	-1.00474	0.00859945	0.0397973
LOC_Os06g14750	58.2402	36.6073	36.2593	22.3675	22.1574	22.1905	-1.00494	5.58844e-05	0.000652976
LOC_Os08g38310	17.3959	9.4107	10.807	5.9166	6.4298	6.8224	-1.00516	0.000550726	0.00450373
LOC_Os08g18974	3.6009	4.681	5.6517	1.7885	2.463	2.6768	-1.0057	9.9462e-05	0.00107026
LOC_Os03g28960	7.6211	5.0713	3.9115	2.8397	2.6323	2.9735	-1.00655	0.00189078	0.0122015
LOC_Os01g72370	4.2535	2.1674	2.2934	1.4249	1.3817	1.6367	-1.0072	0.00427177	0.0232128
LOC_Os07g36544	5.9486	9.5644	8.6664	3.8689	4.1051	4.0355	-1.00879	6.2246e-08	1.6618e-06
LOC_Os01g19610	16.7295	14.6576	15.1634	7.9646	7.6896	7.7301	-1.00908	3.57544e-11	1.88438e-09
LOC_Os08g28710	24.8026	28.0823	26.6876	13.2748	13.5044	12.9226	-1.01234	2.83272e-27	1.00715e-24
LOC_Os05g32630	121.486	90.0434	97.3205	51.404	52.0538	51.9831	-1.01248	2.24777e-08	6.75744e-07
LOC_Os07g49480	11.3387	5.869	6.3893	4.2079	3.9054	3.8608	-1.01421	0.0012909	0.00899096
LOC_Os11g04104	47.2446	32.9496	35.2175	20.4354	18.3901	19.1551	-1.01753	1.17243e-06	2.23499e-05
LOC_Os04g30160	4.7282	3.8319	3.5983	2.2439	1.6364	2.1928	-1.02142	6.35699e-05	0.000728339
LOC_Os06g02630	1.3505	2.8449	3.1291	1.2285	1.253	1.1052	-1.02213	0.00531118	0.0275127
LOC_Os08g42010	87.2339	46.039	46.584	30.7412	29.7228	30.3788	-1.02217	0.0007934	0.00606739
LOC_Os01g63980	3.7604	3.165	2.5601	1.4047	1.5927	1.7288	-1.02292	0.000465289	0.00393263
LOC_Os06g09660	19.6896	15.064	16.6246	8.039	9.0685	8.5129	-1.02364	1.86528e-08	5.73906e-07
LOC_Os01g34080	29.0973	21.3026	23.6424	11.6348	13.0749	12.2562	-1.02382	7.71121e-08	1.9968e-06
LOC_Os01g65520	137.683	106.689	108.457	58.5159	58.3056	59.1452	-1.02524	3.15889e-09	1.15984e-07
LOC_Os11g27329	5.3203	3.8015	3.8581	2.24	1.9641	2.271	-1.02689	1.105e-05	0.000161244
LOC_Os03g18030	23.0204	21.7629	21.2376	11.3488	10.3373	11.0343	-1.02719	7.8284e-15	6.95826e-13
LOC_Os03g27990	54.3848	40.976	41.0391	22.8068	22.852	22.2718	-1.02851	5.56928e-08	1.51095e-06
LOC_Os10g41560	45.2014	30.0058	32.1301	18.4806	16.9545	17.9933	-1.03277	4.09611e-06	6.80124e-05
LOC_Os02g46650	16.4198	19.0857	18.1931	8.6038	9.5242	8.2611	-1.03358	1.47546e-18	2.11852e-16
LOC_Os05g29050	14.8557	11.6552	10.5959	5.8145	6.5706	6.0293	-1.0337	5.43505e-07	1.13457e-05
LOC_Os01g72970	3.6596	5.1567	5.7209	2.0357	2.6847	2.3729	-1.03442	1.60472e-06	2.96324e-05
LOC_Os05g07080	2.0939	1.1804	1.8053	0.7117	0.918	0.8836	-1.03467	0.0054884	0.0281856
LOC_Os01g44050	8.1821	10.4282	11.6908	4.5322	5.446	4.8363	-1.03486	1.61578e-09	6.23465e-08
LOC_Os03g21850	20.9019	10.6096	11.3978	6.4953	7.4281	7.5356	-1.03655	0.00120407	0.00850518
LOC_Os06g30894	20.4306	8.6964	9.7787	6.3314	6.2852	6.9118	-1.0373	0.00471706	0.0251284
LOC_Os01g08680	12.3101	13.5633	13.7378	5.4177	7.2455	6.7222	-1.03797	1.56764e-11	8.69149e-10
LOC_Os02g53740	10.0896	8.3707	7.8631	3.8261	4.9957	4.1629	-1.03902	7.93872e-07	1.57921e-05
LOC_Os03g03510	161.103	183.773	184.023	82.5227	87.5103	88.4554	-1.04055	4.58032e-53	7.32818e-50
LOC_Os04g32480	5.0012	7.1363	5.3435	2.6046	2.631	3.271	-1.04169	8.25775e-05	0.00091283
LOC_Os01g05660	14.9696	9.9367	11.0096	5.8128	6.1401	5.7888	-1.04266	5.637e-06	8.94215e-05
LOC_Os04g09900	1.2418	1.5878	1.5889	0.7271	0.6827	0.7423	-1.04298	1.99811e-05	0.000269797
LOC_Os10g39100	7.7226	5.3492	6.0265	2.981	3.4297	2.9942	-1.04352	8.74345e-05	0.000960964
LOC_Os02g31030	4.8593	3.1646	2.731	1.8555	1.5863	1.878	-1.04427	0.00277594	0.0165897
LOC_Os08g04630	20.9482	23.5062	20.3268	10.8083	10.4613	10.3726	-1.04476	1.0915e-19	1.73394e-17
LOC_Os05g25920	47.1206	51.509	48.4192	23.5878	25.3526	22.7509	-1.04698	5.44918e-19	8.13709e-17
LOC_Os04g25650	11.7117	16.8289	14.775	6.6336	7.2776	7.0911	-1.04715	2.28148e-10	1.03238e-08
LOC_Os10g41370	3.6575	4.3888	4.7316	1.7821	1.9989	2.4049	-1.04772	9.8341e-07	1.90903e-05
LOC_Os01g60040	36.2469	18.8638	18.8844	11.8763	12.4771	12.3663	-1.04853	0.000731374	0.00568426
LOC_Os03g64100	5.6785	4.7871	3.4302	2.2662	2.1527	2.3956	-1.04888	0.00259088	0.0156677
LOC_Os03g55660	1.3745	1.853	1.2838	0.7085	0.6604	0.8196	-1.04937	0.00151578	0.010245
LOC_Os08g39850	26.9283	22.7027	22.0718	11.7055	12.5416	10.8493	-1.04984	2.99631e-10	1.32115e-08
LOC_Os07g49110	55.5412	30.9816	30.501	20.4114	18.396	19.0505	-1.05125	0.000344127	0.00306363
LOC_Os04g41970	3.944	5.7761	6.7802	2.065	3.0845	2.7925	-1.05133	4.85153e-05	0.000580189
LOC_Os10g25130	48.468	59.0832	63.1994	27.0119	28.5295	27.0242	-1.05289	4.1024e-25	1.16316e-22
LOC_Os01g70490	6.2376	3.9959	3.5272	1.7099	2.4922	2.5584	-1.05472	0.00173655	0.0114201
LOC_Os01g34850	1.9234	2.039	1.7151	0.7869	1.0197	0.943	-1.05477	0.000733351	0.00569568
LOC_Os05g04000	13.3393	14.8567	13.6872	6.5309	7.4031	6.3558	-1.05585	1.02048e-09	4.08175e-08
LOC_Os12g32230	24.1452	23.9599	25.881	11.162	11.5862	13.0366	-1.05742	8.28478e-18	1.08521e-15
LOC_Os04g33690	3.6771	4.8314	5.5746	1.9413	2.637	2.1798	-1.06008	1.0401e-06	2.00666e-05
LOC_Os03g19190	6.3287	3.2615	3.631	2.0953	2.1005	2.2943	-1.06112	0.00112917	0.00808832
LOC_Os09g24310	2.6476	2.0967	2.2536	0.7444	1.6004	1.0381	-1.06316	0.00913981	0.0418142
LOC_Os09g34960	16.0529	13.2301	12.7116	7.2802	6.699	6.3875	-1.06409	2.0469e-08	6.22095e-07
LOC_Os05g33030	1.0137	1.5923	1.7222	0.7024	0.5859	0.7768	-1.06505	0.000588197	0.00475976
LOC_Os02g50840	258.284	121.36	127.251	83.9229	80.9644	84.178	-1.06599	0.00129466	0.00901151
LOC_Os03g08310	3.3866	9.049	8.039	3.0981	3.4076	3.1855	-1.06622	0.00447554	0.0240965
LOC_Os04g20749	8.8517	7.5218	7.7686	3.4704	4.3183	3.8507	-1.06727	1.09678e-06	2.11063e-05
LOC_Os11g04150	6.4366	4.4974	4.6112	2.6308	2.7209	2.1938	-1.06737	0.000292852	0.00268286
LOC_Os06g10230	3.8566	2.0825	1.7039	1.2695	1.2806	1.1861	-1.07113	0.00613972	0.0307453
LOC_Os02g55030	12.9605	12.904	15.8074	6.3802	6.726	6.8339	-1.07138	3.2749e-16	3.41184e-14
LOC_Os06g19730	57.1584	30.7996	30.5073	18.4357	20.2728	19.0156	-1.07377	0.000355871	0.003144
LOC_Os06g07160	8.7108	3.8259	4.4313	2.264	2.9882	3.0247	-1.07391	0.0104463	0.0464261
LOC_Os08g08960	1.8681	2.522	2.2856	1.0137	1.1859	0.9849	-1.07413	0.00223378	0.0139527
LOC_Os01g34870	6.6503	3.5572	4.4412	2.2734	2.5655	2.2498	-1.0765	0.00182679	0.0118742
LOC_Os05g25040	1.4454	2.1662	1.6935	0.6489	0.9301	0.9341	-1.077	0.000669931	0.00527259
LOC_Os03g11490	4.7259	3.5417	4.0674	1.7401	2.0921	2.0852	-1.07732	1.15185e-06	2.19951e-05
LOC_Os07g09340	161.135	134.264	137.485	71.3872	67.0489	69.3281	-1.07765	3.31559e-13	2.26421e-11
LOC_Os11g20060	5.3894	4.3471	5.3168	2.4695	2.3149	2.4161	-1.07798	0.00169275	0.0111879
LOC_Os11g12650	3.0382	2.9614	3.3365	1.3456	1.4888	1.6075	-1.07869	2.9858e-07	6.70129e-06
LOC_Os01g06510	2.4009	2.2791	2.5491	1.4994	0.9424	1.0214	-1.07873	0.000172777	0.00171848
LOC_Os01g12820	21.9169	18.5241	18.7636	8.9688	9.2035	10.1884	-1.07876	1.52205e-10	7.10258e-09
LOC_Os01g68770	292.143	189.245	193.576	114.454	103.421	107.656	-1.08039	4.2513e-06	7.02248e-05
LOC_Os06g49130	2.2982	2.2418	1.8709	0.9496	1.0786	1.0302	-1.08207	1.12658e-07	2.79141e-06
LOC_Os02g54760	10.789	5.9513	5.6826	3.2635	3.9979	3.5832	-1.08336	0.00104197	0.00758745
LOC_Os03g60370	141.733	124.745	126.205	61.8178	64.2785	60.6014	-1.08946	1.50765e-16	1.65538e-14
LOC_Os04g43390	227.617	207.911	209.168	108.129	95.9773	101.788	-1.09107	5.04734e-18	6.76978e-16
LOC_Os01g61610	5.7849	4.4565	5.1458	2.41	2.6945	2.1879	-1.09572	1.75565e-06	3.19455e-05
LOC_Os01g71624	140.059	162.313	163.928	72.479	74.2006	72.4099	-1.09693	1.92807e-61	3.92609e-58
LOC_Os01g02060	2.0709	1.4285	1.5448	0.6872	0.8834	0.8147	-1.0994	0.00146507	0.0099775
LOC_Os02g11859	34.6563	35.3386	36.1233	14.1891	17.5987	17.9772	-1.101	4.45903e-13	3.00837e-11
LOC_Os09g30414	4.6685	4.1043	2.7447	2.1018	1.7212	1.6338	-1.10228	0.000319199	0.00288064
LOC_Os01g61990	27.4985	16.5229	16.8076	10.3564	8.9277	9.5618	-1.10751	5.74846e-05	0.000667841
LOC_Os11g10980	10.4043	6.5379	6.5425	3.4092	3.1616	4.5278	-1.10959	0.000258245	0.00240817
LOC_Os01g72210	4.1635	3.2302	3.405	1.7537	1.7285	1.5823	-1.11229	9.36723e-07	1.82926e-05
LOC_Os04g48850	2.3885	4.1612	3.8557	1.454	1.7517	1.5951	-1.11298	2.99989e-05	0.000383312
LOC_Os01g42850	62.4172	42.334	41.8386	23.4217	21.6733	23.8365	-1.11578	9.91754e-07	1.92165e-05
LOC_Os03g58490	1.8227	1.0128	0.9154	0.6438	0.5794	0.5495	-1.11603	0.00860393	0.0398098
LOC_Os01g73200	6.8872	9.1104	8.2274	3.4319	3.3724	4.3758	-1.11755	5.48548e-08	1.49658e-06
LOC_Os02g20970	56.3609	43.0515	40.715	20.6634	21.5905	23.2624	-1.12013	2.28444e-08	6.84079e-07
LOC_Os04g52550	2.1997	1.4554	1.4564	0.8612	0.8009	0.7322	-1.12094	0.000422893	0.00364323
LOC_Os08g37020	5.0332	8.7284	8.6329	2.4864	3.8915	3.8514	-1.12284	0.00193235	0.0124197
LOC_Os09g24260	36.6315	15.4646	16.0185	10.2211	11.6071	10.3572	-1.12675	0.00293005	0.0172886
LOC_Os08g01390	34.2142	18.8194	18.6415	10.7348	11.3579	11.4619	-1.13058	0.000133594	0.00138216
LOC_Os08g39150	77.3365	41.1737	41.4639	23.7053	26.0138	25.2223	-1.13062	0.000201117	0.00195256
LOC_Os05g15770	479.072	715.027	688.623	290.776	280.26	288.351	-1.13103	7.34677e-16	7.44617e-14
LOC_Os01g06740	60.3441	109.663	109.373	41.5408	43.7407	41.4905	-1.13341	8.93627e-08	2.27458e-06
LOC_Os06g25010	41.1439	26.5778	24.0059	16.0851	14.4338	12.1681	-1.13443	8.60228e-05	0.000946377
LOC_Os05g02300	2.3698	3.8027	3.0806	1.6074	1.1572	1.4576	-1.1366	0.0020897	0.0132224
LOC_Os10g34820	2.2413	1.4463	1.8091	0.7905	0.8209	0.9191	-1.13838	0.000405213	0.00351274
LOC_Os01g42410	23.0316	17.1857	17.4794	8.6699	8.4415	9.3839	-1.14539	5.18247e-09	1.82519e-07
LOC_Os12g16720	41.8307	52.3822	49.3826	19.7467	22.6323	22.6173	-1.14891	1.03234e-25	3.12479e-23
LOC_Os06g38670	1.6376	1.0154	0.8178	0.5276	0.5697	0.5019	-1.14992	0.00375936	0.020999
LOC_Os01g34560	17.1203	11.3601	10.256	5.8923	6.0365	5.8785	-1.15038	2.4542e-05	0.000321848
LOC_Os06g36560	101.507	71.1305	71.5557	39.3229	37.1579	35.4644	-1.15079	9.14356e-08	2.31944e-06
LOC_Os10g33040	4.8567	3.5446	3.4238	1.8676	1.6807	1.8555	-1.15354	1.21312e-06	2.30864e-05
LOC_Os12g26290	47.5766	42.5649	45.501	20.504	19.5972	21.468	-1.15431	3.87793e-20	6.48221e-18
LOC_Os02g29150	0.7285	1.426	1.9131	0.5842	0.6609	0.5676	-1.15614	0.00396788	0.0219069
LOC_Os11g13694	23.0244	10.5788	11.2269	6.4946	6.9258	7.2569	-1.15692	0.00164394	0.0109354
LOC_Os02g40784	33.175	16.7911	19.807	11.1809	10.6745	10.1889	-1.15747	0.000153836	0.00155145
LOC_Os01g62900	8.421	6.0676	5.876	3.1124	3.0823	3.0747	-1.15988	7.21588e-07	1.45364e-05
LOC_Os03g05900	17.5675	16.5608	17.6313	8.9379	7.0999	7.3219	-1.1621	1.50821e-13	1.08975e-11
LOC_Os05g39770	126.183	206.331	197.637	78.8878	78.751	78.5649	-1.16331	6.152e-12	3.60729e-10
LOC_Os05g41580	14.7159	12.3701	12.5715	6.5061	5.7811	5.6442	-1.16356	5.12084e-12	3.02643e-10
LOC_Os03g02070	9.1782	9.1848	9.4173	4.5709	3.031	4.8698	-1.16553	1.96814e-05	0.000266532
LOC_Os10g02880	260.813	110.32	114.704	74.2274	74.086	74.8057	-1.16781	0.00151139	0.0102277
LOC_Os03g36279	4.8475	9.4776	10.4859	4.0647	3.538	3.3451	-1.17251	9.48082e-05	0.00102938
LOC_Os07g46540	1.6495	0.9874	1.0511	0.5147	0.5538	0.5979	-1.17256	0.000680539	0.00535232
LOC_Os02g17400	3.1721	3.0536	2.0205	1.4575	1.3596	0.8923	-1.17575	0.000393476	0.00342536
LOC_Os04g03164	15.306	16.9312	14.9067	6.156	7.8807	6.9502	-1.17634	6.56626e-09	2.26622e-07
LOC_Os11g05380	9.1591	8.7149	7.3678	3.2543	4.0569	3.9525	-1.17875	9.75161e-09	3.18406e-07
LOC_Os01g46810	36.1043	15.8201	15.9807	9.5443	10.6314	10.7333	-1.17986	0.00132862	0.00918449
LOC_Os03g38970	29.9885	22.6345	22.0285	11.9058	10.5355	11.0248	-1.18075	3.14576e-09	1.15701e-07
LOC_Os03g27250	40.7329	29.5474	31.554	14.4231	16.1685	15.0383	-1.18112	1.95838e-09	7.4649e-08
LOC_Os11g02379	18.5041	29.222	29.8607	11.9104	11.0922	11.1296	-1.18264	3.15454e-10	1.38819e-08
LOC_Os06g05420	88.9236	108.258	116.391	46.8502	45.8001	45.8936	-1.1833	1.54052e-28	6.27382e-26
LOC_Os06g20310	2.7594	2.3008	2.6888	1.3196	1.2338	0.902	-1.18425	4.63212e-06	7.58443e-05
LOC_Os09g32690	130.819	58.9794	53.6691	38.1109	36.6792	35.6221	-1.18605	0.00144226	0.00984684
LOC_Os06g47130	25.0229	21.6787	23.6697	10.6399	10.2871	10.301	-1.18768	1.59382e-17	1.98333e-15
LOC_Os08g37660	4.1271	3.2644	3.9115	1.1438	1.6881	2.1486	-1.19051	0.000581208	0.00471855
LOC_Os01g74020	1.8605	1.8008	1.655	0.7438	0.4227	1.1728	-1.19146	0.0114539	0.049819
LOC_Os07g33280	61.6336	45.7282	46.8638	23.5505	20.4703	24.524	-1.19225	1.90658e-08	5.84205e-07
LOC_Os05g45700	2.2302	2.2988	1.7394	1.1049	0.7524	0.9188	-1.19279	0.000314117	0.00284394
LOC_Os02g05550	1.6199	1.2971	1.1269	0.5466	0.6558	0.5901	-1.19311	0.000140401	0.00144041
LOC_Os01g74340	1.6517	3.0521	3.1997	0.9289	1.1842	1.3162	-1.19534	0.00903944	0.0414397
LOC_Os02g01100	44.0746	43.5159	45.8231	20.1635	18.3255	20.2143	-1.19598	1.55396e-30	7.10351e-28
LOC_Os04g57720	13.4384	12.5547	12.4126	5.06	5.8546	5.983	-1.19633	6.31475e-12	3.69306e-10
LOC_Os08g24770	12.8147	15.1928	16.0223	6.5167	6.3636	6.4152	-1.19657	1.58692e-26	5.22728e-24
LOC_Os02g52370	8.9961	12.497	13.6637	5.1766	5.0745	5.0896	-1.19766	2.19029e-11	1.17934e-09
LOC_Os04g10690	13.5552	14.9243	15.7006	6.9585	6.2358	6.2	-1.19778	4.55083e-21	8.09e-19
LOC_Os02g44770	2.6213	1.3256	1.2695	0.8806	0.7515	0.6884	-1.2071	0.00375128	0.0209643
LOC_Os10g37660	62.2858	90.7941	92.4314	34.3699	36.5986	34.933	-1.21269	9.24763e-17	1.04089e-14
LOC_Os09g18090	2.5324	1.4175	2.3347	1.101	0.736	0.9169	-1.21327	0.00243887	0.0149543
LOC_Os12g36910	12.9294	14.16	16.1827	6.4053	6.8158	5.5367	-1.21415	3.41847e-17	4.09467e-15
LOC_Os05g50380	14.7167	28.6487	27.8092	10.1931	10.1496	10.1659	-1.21433	2.68717e-07	6.11686e-06
LOC_Os01g72330	16.134	19.9624	19.9464	7.6305	8.2746	8.324	-1.21443	2.53887e-22	5.12326e-20
LOC_Os02g58554	60.3457	25.1657	23.7907	14.931	16.6961	16.8412	-1.22092	0.00187788	0.0121288
LOC_Os07g15959	2.7	7.3068	9.5002	2.6701	3.4764	2.1159	-1.22238	0.0101696	0.0454474
LOC_Os03g10640	19.5324	15.6058	15.6664	7.1089	7.646	7.3181	-1.22287	4.30001e-12	2.58914e-10
LOC_Os04g57140	35.3642	21.9629	23.5999	11.7202	11.5326	12.1045	-1.22358	4.80206e-07	1.01954e-05
LOC_Os01g49380	7.8377	10.8057	13.5907	4.8483	4.0793	4.8512	-1.22484	1.68818e-07	4.04857e-06
LOC_Os09g31430	3.6927	3.9916	3.7333	2.0008	1.4004	1.53	-1.22625	2.80647e-07	6.3575e-06
LOC_Os04g54830	48.3387	37.8109	41.1778	18.4601	18.1852	18.4601	-1.22781	1.33506e-13	9.81028e-12
LOC_Os01g71680	1.0784	1.5656	1.7092	0.657	0.5912	0.6138	-1.22879	0.00607312	0.0305415
LOC_Os01g45914	54.4516	23.4241	27.5364	14.0849	18.2886	13.9026	-1.22902	0.00127502	0.00891359
LOC_Os01g43750	2.7935	1.9811	1.9021	0.941	1.0521	0.9005	-1.22952	0.000308996	0.00281187
LOC_Os01g28960	2.3791	6.7828	7.3741	2.1853	2.2475	2.5277	-1.23091	0.00412873	0.0226222
LOC_Os10g21130	3.6147	3.2999	2.6657	1.4399	1.1052	1.5773	-1.23226	0.000189995	0.00186572
LOC_Os06g17020	1.7266	1.0137	1.2885	0.7004	0.5252	0.5198	-1.23479	0.00402216	0.0221466
LOC_Os01g29330	10.794	8.9412	6.7592	4.2961	4.099	3.0594	-1.23528	5.84025e-05	0.000677451
LOC_Os03g41170	2.0496	1.4569	1.0546	0.6603	0.5348	0.7753	-1.2357	0.00708775	0.0343533
LOC_Os04g52780	1.3513	0.9393	0.9043	0.6332	0.3191	0.4307	-1.23638	0.00200363	0.0127861
LOC_Os03g58910	81.2294	29.4107	31.8039	19.9663	20.8102	21.8194	-1.23684	0.00251477	0.0153038
LOC_Os01g65110	2.4194	1.9854	1.4774	0.7049	0.8784	0.944	-1.23726	0.000709007	0.0055354
LOC_Os09g37976	11.9183	12.7858	12.5446	5.2117	5.546	5.144	-1.23813	9.36895e-18	1.20606e-15
LOC_Os04g01310	11.5696	5.041	5.7253	3.1585	3.3607	3.2194	-1.23873	0.00105281	0.00765153
LOC_Os03g37830	109.935	72.5689	77.0568	37.4909	37.0441	37.3005	-1.24158	2.25623e-08	6.76536e-07
LOC_Os10g37210	28.4875	27.3402	28.479	10.8493	12.1764	12.8653	-1.24363	2.62093e-22	5.24163e-20
LOC_Os02g49770	1.2946	1.769	1.4998	0.8636	0.3533	0.7205	-1.24402	0.00299748	0.0175945
LOC_Os02g12380	8.453	8.2031	8.1233	3.9365	3.5015	3.1321	-1.2448	2.39675e-13	1.67243e-11
LOC_Os06g10210	17.8005	15.8446	17.5581	7.2692	7.6224	6.9265	-1.24508	8.35366e-19	1.23916e-16
LOC_Os04g56430	37.3581	71.7345	70.931	26.0757	25.1882	24.135	-1.24787	1.06287e-07	2.6541e-06
LOC_Os08g02220	1.0882	1.3429	0.7641	0.4768	0.3786	0.4996	-1.24959	0.00460898	0.0246977
LOC_Os02g55160	27.0923	17.1591	17.3262	9.8194	8.1312	8.3182	-1.25822	5.41873e-06	8.68949e-05
LOC_Os10g06630	20.8114	15.9726	14.9404	7.7242	7.1783	7.0309	-1.26061	5.74751e-08	1.54734e-06
LOC_Os03g33520	1.6954	1.5834	2.5065	0.8893	0.6071	0.9187	-1.26567	0.000603651	0.00485849
LOC_Os03g43750	9.5412	12.8777	12.3391	4.6816	5.0491	4.7346	-1.26847	4.88334e-20	7.98408e-18
LOC_Os09g27950	49.5947	55.4384	52.4229	22.0087	22.3567	21.3978	-1.2693	5.3525e-50	7.99271e-47
LOC_Os11g02520	6.5508	4.7806	4.4314	1.608	2.2671	2.7342	-1.272	0.000355161	0.00314064
LOC_Os06g30210	2.3448	1.9347	2.1595	0.9511	1.1769	0.5776	-1.27264	0.00152105	0.0102713
LOC_Os07g09420	52.8229	66.3635	63.6848	25.1903	25.2023	25.4199	-1.27585	5.88796e-43	5.7341e-40
LOC_Os02g15560	1.4737	1.6857	2.6385	0.8517	0.9529	0.5964	-1.27627	0.000426813	0.00366712
LOC_Os10g37570	0.7446	1.5495	1.2621	0.6525	0.4145	0.404	-1.27873	0.0109609	0.0481587
LOC_Os02g09640	11.4466	11.8082	11.6706	3.5714	5.0306	5.7835	-1.28198	3.12971e-05	0.000396059
LOC_Os02g55170	20.4543	9.7344	11.9059	5.7604	6.0854	5.8809	-1.28319	0.000270432	0.0025041
LOC_Os05g03960	31.5135	47.0839	35.4402	15.9178	16.0908	15.0072	-1.28382	2.01961e-08	6.15472e-07
LOC_Os06g14030	16.9162	20.1226	19.5985	7.4985	7.855	7.9406	-1.28826	7.60356e-41	6.55046e-38
LOC_Os03g02874	4.3888	6.2231	6.5524	1.9886	2.6065	2.4269	-1.2887	8.86791e-11	4.35597e-09
LOC_Os06g38764	19.3437	29.0205	28.2603	10.1931	9.3723	11.7519	-1.28994	2.26025e-11	1.21408e-09
LOC_Os08g43120	3.8812	2.0946	2.6771	0.8488	1.3203	1.4138	-1.29987	0.000252175	0.00236436
LOC_Os01g65460	4.423	4.3318	4.0171	1.7861	1.6195	1.7968	-1.30904	1.83427e-14	1.51051e-12
LOC_Os05g50750	3.6312	4.1078	4.7934	1.627	1.5494	1.8929	-1.30931	1.19614e-12	7.69895e-11
LOC_Os11g40150	2.1286	4.2236	2.1305	1.0241	0.9874	1.3919	-1.31532	0.00130372	0.00905773
LOC_Os02g03840	146.23	47.7822	49.9166	33.0227	34.3709	34.3226	-1.31715	0.00296615	0.0174563
LOC_Os10g28000	1.8963	1.8676	1.7078	0.9604	0.7408	0.5277	-1.31932	0.00045473	0.00386546
LOC_Os01g06630	4.6074	3.5119	3.2355	1.425	1.7099	1.4423	-1.33117	0.000185087	0.00182472
LOC_Os11g04910	5.7164	3.8439	2.6227	1.3648	1.5074	2.0595	-1.33195	0.00360327	0.0203299
LOC_Os02g48280	9.1066	5.4161	4.4634	2.6017	2.3413	2.7477	-1.33491	0.00322948	0.0186532
LOC_Os01g29804	11.3823	6.7571	6.0636	2.9337	3.0977	3.769	-1.33591	0.0001411	0.00144503
LOC_Os02g26720	19.7528	19.8327	19.2255	8.5294	7.289	7.6289	-1.34023	1.22774e-21	2.33052e-19
LOC_Os03g48760	1.8728	6.6235	5.4421	1.5596	2.0718	1.8039	-1.34093	0.00879518	0.0405273
LOC_Os08g07660	1.4348	2.722	2.2236	0.8284	0.9052	0.7666	-1.35216	0.00215733	0.0135736
LOC_Os03g09910	2.5922	3.1999	3.4569	1.0458	1.3594	1.2231	-1.35229	2.09845e-06	3.73337e-05
LOC_Os01g42380	22.0507	17.9571	19.0764	8.3076	7.7669	7.368	-1.35238	8.90395e-17	1.00727e-14
LOC_Os03g56060	26.2252	20.0463	20.4891	8.7084	8.8634	8.8831	-1.35694	6.85134e-13	4.54033e-11
LOC_Os05g37350	2.2771	1.371	1.867	0.647	0.89	0.6511	-1.35728	1.25315e-05	0.000180278
LOC_Os07g23570	7.1004	7.0641	7.3326	3.3158	2.961	2.1891	-1.36018	1.85406e-10	8.58038e-09
LOC_Os01g74370	1.6888	2.4999	1.8923	0.5804	0.9217	0.8569	-1.36501	0.000150972	0.00152807
LOC_Os07g02810	3.0227	1.7554	1.1502	0.8904	0.8213	0.6489	-1.36898	0.00383499	0.0213522
LOC_Os01g42860	779.9	878.704	911.12	318.631	343.956	333.888	-1.37419	2.01685e-82	7.52924e-79
LOC_Os08g36330	2.9171	1.5203	2.3908	0.8675	0.6766	1.1239	-1.3774	0.000958761	0.00710995
LOC_Os02g38890	39.052	33.0739	29.6585	14.6407	16.332	8.7673	-1.37949	8.78188e-06	0.000131312
LOC_Os01g03710	15.6774	13.0621	14.156	5.7725	5.3546	5.5369	-1.38094	2.15485e-15	2.05389e-13
LOC_Os01g27210	138.782	127.968	124.66	52.7195	46.8472	52.0488	-1.3839	8.71539e-25	2.29666e-22
LOC_Os02g50799	39.0508	12.4361	13.4073	8.3756	9.3651	8.0915	-1.38422	0.00276861	0.0165591
LOC_Os01g28970	8.3196	16.73	17.4365	4.2887	4.9241	6.8852	-1.38852	5.20327e-05	0.000615354
LOC_Os09g29100	1.5682	0.7975	0.901	0.5754	0.3206	0.3772	-1.39663	0.00789945	0.0373133
LOC_Os04g45950	1.8355	2.1122	1.9359	0.5677	0.8894	0.7832	-1.39673	8.05266e-07	1.60046e-05
LOC_Os07g41060	0.9575	1.9097	1.8267	0.6282	0.5384	0.6055	-1.40134	0.000536056	0.00440849
LOC_Os12g03050	11.3902	8.0179	7.6991	3.4538	3.7863	3.1779	-1.40519	1.44747e-07	3.5203e-06
LOC_Os05g47680	2.9168	3.6702	2.6274	0.9022	1.2719	1.3148	-1.40548	2.49196e-06	4.35054e-05
LOC_Os04g55220	10.8037	5.6711	5.2322	2.8877	3.1025	2.362	-1.41622	0.000189303	0.00186055
LOC_Os08g28400	1.9761	3.3038	3.8861	1.42	1.2223	0.7998	-1.41763	0.00116568	0.00830472
LOC_Os01g55160	2.5462	3.2039	1.5784	1.05	1.1812	0.5526	-1.41765	0.00474193	0.0252291
LOC_Os01g60850	2.4673	1.9602	2.0859	0.9557	0.741	0.7739	-1.41934	5.88945e-08	1.57985e-06
LOC_Os10g35460	10.42	6.0692	6.133	2.8204	2.9088	2.8995	-1.42168	1.01058e-05	0.000149117
LOC_Os05g10650	5.1335	7.1898	8.5697	2.1951	2.7436	2.824	-1.42535	8.77636e-10	3.56126e-08
LOC_Os07g44140	18.6412	13.5585	14.5583	6.5258	5.2874	5.865	-1.42581	7.83142e-11	3.88949e-09
LOC_Os05g33400	7.0093	3.2137	3.0535	1.798	1.9603	1.3158	-1.43073	0.0018068	0.011775
LOC_Os09g15320	8.4808	9.1041	10.4547	2.8615	3.6242	3.9045	-1.43461	4.04038e-11	2.10957e-09
LOC_Os11g19840	1.8408	2.3643	2.8117	1.0219	0.7883	0.7979	-1.43591	1.76987e-05	0.000243096
LOC_Os12g27830	7.0752	6.6097	6.7166	2.3226	2.5147	2.7033	-1.44623	1.32537e-12	8.48198e-11
LOC_Os11g08200	2.2899	0.8241	1.2796	0.6356	0.4903	0.5146	-1.46146	0.00710669	0.0344084
LOC_Os02g41670	1.0755	1.0224	0.9301	0.2574	0.2673	0.5611	-1.48211	0.000977107	0.0072089
LOC_Os01g37350	9.1387	4.2572	4.1917	2.0546	2.1771	2.2443	-1.48295	8.00568e-05	0.000888158
LOC_Os11g19864	77.0843	56.8993	57.5301	20.9728	24.8081	23.6833	-1.48669	1.42433e-13	1.03583e-11
LOC_Os01g73220	1.8756	1.6263	1.7788	0.564	0.9063	0.424	-1.49732	0.000692104	0.00542613
LOC_Os12g37320	2.5178	1.5825	1.9637	0.7754	0.6674	0.737	-1.4987	9.74605e-05	0.00105256
LOC_Os09g20220	2.0828	1.741	1.513	0.488	0.7027	0.7113	-1.49948	0.000749617	0.00579188
LOC_Os10g26940	68.7638	34.1644	32.0685	15.5491	16.725	16.7092	-1.50311	1.49011e-05	0.000209523
LOC_Os01g62610	1.6855	1.3776	1.0884	0.5406	0.3475	0.5941	-1.5045	0.00163552	0.0108998
LOC_Os05g46030	5.5675	2.5844	2.9714	1.435	1.2584	1.322	-1.50857	2.0862e-05	0.000279646
LOC_Os01g07110	1.431	1.4697	1.5342	0.5293	0.5777	0.4651	-1.50903	4.16598e-11	2.16506e-09
LOC_Os08g06210	2.587	2.2005	1.5946	0.8891	0.8001	0.589	-1.51448	0.00413369	0.0226328
LOC_Os12g25090	68.951	48.6323	44.8152	20.2174	17.5232	20.1418	-1.51475	2.28706e-09	8.60973e-08
LOC_Os01g19260	2.2182	1.2982	0.9743	0.3989	0.6222	0.5813	-1.51782	0.00234921	0.0145231
LOC_Os01g37360	8.6974	4.5294	5.2651	2.2661	2.1708	2.1505	-1.52225	6.49274e-06	0.00010105
LOC_Os07g03020	3.1821	1.2387	1.1725	0.8558	0.6097	0.5486	-1.52352	0.0093397	0.0425098
LOC_Os02g14900	3.1064	1.494	1.8805	0.8407	0.7025	0.7536	-1.53121	2.64431e-05	0.000343163
LOC_Os07g01890	7.1717	6.8255	6.6369	2.7804	2.0759	2.3347	-1.53694	1.53514e-15	1.50155e-13
LOC_Os04g03810	2.3745	1.9477	1.5787	0.5809	0.7281	0.7391	-1.54433	3.26686e-06	5.53513e-05
LOC_Os01g50100	10.7959	6.4749	6.7627	3.1532	2.4532	2.7972	-1.54658	8.55335e-08	2.19709e-06
LOC_Os02g26260	11.4259	10.3219	9.5914	1.9633	5.6538	3.1794	-1.54937	0.00102458	0.00748764
LOC_Os09g37600	3.1666	1.8657	2.3671	0.7807	1.1497	0.6321	-1.55687	0.00025646	0.00239352
LOC_Os12g13570	1.2051	1.0953	0.968	0.2879	0.45	0.3803	-1.55896	4.67124e-06	7.6404e-05
LOC_Os07g49270	75.2735	69.4402	70.9159	24.3575	24.7783	24.4907	-1.56511	3.17488e-44	3.5557e-41
LOC_Os01g09220	28.537	16.8402	16.1434	7.5159	7.2414	6.5154	-1.56527	1.51873e-07	3.6856e-06
LOC_Os03g17164	1.4415	0.7664	1.3176	0.5024	0.2449	0.4576	-1.57203	0.00106535	0.00771511
LOC_Os08g42350	12.6866	6.7369	5.8223	2.5442	3.0821	3.0636	-1.57653	3.92518e-05	0.000484142
LOC_Os01g69010	4.4414	3.7332	3.283	0.964	1.5453	1.3416	-1.58877	3.2489e-07	7.21945e-06
LOC_Os03g56930	104.86	47.0031	46.2765	20.7322	23.0238	23.5728	-1.60114	1.30752e-05	0.00018678
LOC_Os11g05700	24.8959	24.3213	24.5112	8.3106	8.3557	7.8009	-1.60465	8.25297e-45	9.72939e-42
LOC_Os05g40810	3.0343	1.696	1.1383	0.6609	0.8128	0.4995	-1.61406	0.00120001	0.00848451
LOC_Os04g51340	2.7321	1.4424	1.2563	0.7398	0.4353	0.645	-1.61501	0.00124274	0.00870423
LOC_Os01g64120	91.6538	84.0487	78.3248	27.4841	28.2805	27.8935	-1.6189	1.7424e-29	7.2274e-27
LOC_Os04g52310	1.1772	1.0444	0.9185	0.3708	0.3944	0.273	-1.61946	0.000592323	0.00478969
LOC_Os11g05470	3.1116	3.7747	3.3755	1.0693	1.4242	0.8658	-1.62276	3.47819e-07	7.69082e-06
LOC_Os03g52860	2.2815	0.9978	1.2768	0.4182	0.6272	0.4656	-1.62802	0.000461053	0.00390292
LOC_Os09g20330	7.601	8.5906	6.9655	2.9094	2.8716	1.7478	-1.63836	7.10127e-09	2.42102e-07
LOC_Os04g57350	3.0108	1.7676	2.1991	0.5597	0.7327	0.9682	-1.64529	3.29768e-05	0.000415437
LOC_Os06g01972	3.2089	2.3969	2.6351	0.9709	1.0032	0.6697	-1.66504	2.55508e-06	4.4357e-05
LOC_Os11g35090	1.1137	0.9582	1.0787	0.2551	0.2105	0.4993	-1.70893	0.000215742	0.0020731
LOC_Os02g26280	2.1231	2.6788	3.4151	1.1726	0.3869	0.9494	-1.71538	0.000229959	0.00218534
LOC_Os06g08640	2.1914	1.3833	1.1997	0.5566	0.5304	0.3977	-1.71887	0.00027644	0.00254919
LOC_Os07g49140	5.204	2.9106	3.139	1.0763	1.1275	1.2876	-1.71893	3.12527e-07	6.97935e-06
LOC_Os09g30280	2.108	1.797	1.536	0.4387	0.8254	0.4036	-1.72681	1.63303e-05	0.000227053
LOC_Os08g27170	2.1306	2.093	1.7864	0.6885	0.5606	0.584	-1.73105	5.95227e-07	1.23335e-05
LOC_Os04g43800	3.4084	1.1963	1.5237	0.7337	0.4518	0.7191	-1.73177	0.00100362	0.00736328
LOC_Os02g09810	161.685	117.052	124.983	39.476	41.8635	41.3579	-1.74143	1.08261e-19	1.73211e-17
LOC_Os07g15460	2.4733	1.1628	1.5287	0.5586	0.5245	0.4916	-1.74738	9.9065e-05	0.00106681
LOC_Os04g42240	1.361	2.5371	1.8553	0.4158	0.608	0.6733	-1.75207	0.000251486	0.00235988
LOC_Os03g50490	1.4789	2.4419	2.5278	0.6278	0.5381	0.7262	-1.76435	9.14917e-07	1.7898e-05
LOC_Os08g44360	5.3183	5.2425	4.6765	1.4908	1.7054	1.3298	-1.76713	2.48652e-15	2.35002e-13
LOC_Os04g03920	1.6944	1.3667	0.7902	0.5176	0.3202	0.3143	-1.77589	0.00096611	0.00714896
LOC_Os01g14090	3.604	2.4991	2.6572	1.0537	0.8734	0.6735	-1.78093	3.36952e-07	7.46528e-06
LOC_Os02g54254	363.905	287.354	293.981	91.2616	94.7525	92.4638	-1.78395	2.14361e-27	7.7443e-25
LOC_Os07g34260	2.8237	4.173	4.6171	1.0643	0.9014	1.394	-1.78425	7.35758e-09	2.47823e-07
LOC_Os05g27090	10.7202	3.2652	2.6866	2.3959	1.252	1.3768	-1.79263	0.00810184	0.0380071
LOC_Os12g36750	1.3931	2.1483	2.7673	0.4869	0.8544	0.4731	-1.7941	1.10433e-05	0.000161244
LOC_Os05g11610	5.5034	1.5814	1.9157	1.0639	0.6383	0.9332	-1.82528	0.0100455	0.0450109
LOC_Os04g53950	2.6299	1.3533	1.6767	0.7208	0.556	0.3613	-1.82784	0.00026319	0.00244817
LOC_Os05g46840	0.5333	1.8066	2.686	0.4948	0.4948	0.4007	-1.83579	0.00800349	0.0376856
LOC_Os03g47940	3.8133	1.6265	1.2834	0.5997	0.8695	0.4586	-1.85117	0.00171001	0.0112655
LOC_Os12g08580	7.5354	1.8484	2.0996	1.1706	0.8619	1.2495	-1.86749	0.00544534	0.0280134
LOC_Os08g07240	8.5655	5.1271	6.5498	2.2077	1.3594	2.0698	-1.86909	2.01899e-05	0.000271939
LOC_Os01g27200	6.3674	3.2909	3.4729	1.1472	1.606	0.8773	-1.89121	0.000107211	0.00114299
LOC_Os01g37380	1.9127	0.5997	0.8872	0.25	0.4249	0.2699	-1.89144	0.00334458	0.0191599
LOC_Os02g24642	48.5467	8.5773	7.7623	5.0845	6.9349	6.3683	-1.897	0.00721714	0.0347948
LOC_Os12g05690	18.2399	13.8606	14.0222	4.2567	4.0731	4.1883	-1.90257	1.68399e-15	1.62584e-13
LOC_Os05g24770	1.8609	3.1897	3.4923	0.5596	0.7913	0.9062	-1.90837	1.39346e-06	2.62287e-05
LOC_Os03g62920	9.7196	3.421	4.4932	1.822	1.2297	1.6596	-1.94689	0.0047234	0.0251544
LOC_Os08g06190	3.9432	2.6774	3.2208	0.9708	1.0648	0.565	-1.94768	2.14518e-07	5.01041e-06
LOC_Os04g58870	2.617	0.4325	1.0098	0.351	0.2961	0.444	-1.95275	0.00668581	0.0328339
LOC_Os05g36280	2.09	3.2872	3.6059	0.6734	0.9089	0.7088	-1.96942	6.96599e-06	0.000107164
LOC_Os05g43690	4.3162	2.7958	2.0903	0.8215	0.6469	0.8869	-1.99679	4.49298e-06	7.37817e-05
LOC_Os06g02640	1.1088	1.3258	1.3899	0.3362	0.2421	0.3811	-1.99747	0.00105065	0.00764326
LOC_Os03g58850	11.9066	5.91	6.2099	2.0774	1.6995	2.2427	-2.03227	1.67422e-06	3.0688e-05
LOC_Os07g34280	3.802	2.76	2.7323	0.5058	0.9957	0.7935	-2.03506	1.1883e-07	2.93137e-06
LOC_Os06g11290	62.0434	76.0663	76.1198	17.8265	17.9926	16.4151	-2.04255	4.42322e-87	2.47689e-83
LOC_Os01g47300	1.8868	1.4262	1.4272	0.3335	0.4835	0.315	-2.08757	1.3762e-08	4.36005e-07
LOC_Os12g09220	1.2035	1.7845	1.5874	0.3696	0.4514	0.2565	-2.09672	1.61659e-07	3.89774e-06
LOC_Os02g41904	3.5057	3.167	4.3765	0.8032	1.1565	0.5853	-2.13367	2.62519e-06	4.53717e-05
LOC_Os08g40940	2.2984	1.152	1.0733	0.2539	0.5712	0.2056	-2.17306	0.00105919	0.00768038
LOC_Os04g45890	18.3075	5.6016	6.3016	2.3788	1.9653	2.5892	-2.17811	3.10816e-05	0.000394445
LOC_Os01g09700	8.5874	6.8257	7.1834	1.7975	1.6659	1.5423	-2.19537	3.3876e-21	6.11927e-19
LOC_Os07g34006	2.09	13.8759	20.4648	2.6934	2.6662	2.3989	-2.19796	0.000507621	0.00422999
LOC_Os11g28470	3.6854	0.6106	0.9969	0.3765	0.4621	0.3326	-2.24379	0.00418059	0.022817
LOC_Os11g19850	6.5555	3.9224	3.5211	1.1674	1.1611	0.6965	-2.24863	1.68248e-06	3.08143e-05
LOC_Os12g33300	0.7783	1.4038	1.1993	0.3647	0.1969	0.1477	-2.27331	9.19268e-05	0.00100345
LOC_Os03g10150	3.7057	1.1657	1.4806	0.4298	0.3008	0.6187	-2.27819	0.000790973	0.00605296
LOC_Os08g04340	2.5159	3.0845	2.6535	0.2882	0.8818	0.5134	-2.29342	2.63508e-06	4.55075e-05
LOC_Os09g20000	4.4005	2.9591	2.2882	0.6208	0.5587	0.696	-2.38984	2.41807e-07	5.57544e-06
LOC_Os04g16866	18.8174	2.7716	3.3679	2.3196	1.2651	1.3659	-2.41312	0.00232405	0.0144081
LOC_Os07g25960	2.3263	1.1258	0.91	0.2306	0.4566	0.1494	-2.42802	0.000809498	0.00616751
LOC_Os04g42860	1.4633	1.7284	1.4173	0.2046	0.2301	0.3934	-2.46921	4.08246e-09	1.46309e-07
LOC_Os02g09800	1.7262	1.0595	0.836	0.1736	0.0977	0.3339	-2.60252	1.99325e-05	0.000269606
LOC_Os09g09650	1.5258	1.0119	0.5474	0.1165	0.1311	0.2595	-2.62474	0.000132956	0.00137746
LOC_Os06g38120	2.3668	4.5817	4.0755	0.7863	0.5124	0.483	-2.63317	1.32018e-12	8.47296e-11
LOC_Os10g21192	9.9218	0.7248	1.1786	1.0133	0.4776	0.3907	-2.74606	0.00583416	0.0295762
LOC_Os05g05550	2.8354	2.0986	1.3732	0.3439	0.4642	0.1392	-2.77906	0.000163972	0.00164258
LOC_Os02g47150	1.6439	1.0002	1.2374	0.1646	0.2527	0.1333	-2.84543	1.80625e-12	1.13967e-10
LOC_Os05g46790	2.1001	3.4631	2.4862	0.4811	0.3608	0.2597	-2.89049	6.66073e-07	1.3625e-05
LOC_Os04g27190	14.2126	10.249	10.0952	1.1311	1.3418	1.6929	-3.07325	4.43832e-30	1.9118e-27
LOC_Os11g32100	1.8961	0.6852	0.4653	0.1564	0.1876	0.0211	-3.13219	0.000563666	0.00459738
LOC_Os02g47390	2.6769	3.3624	3.6416	0.4186	0.4325	0.2511	-3.15025	2.32377e-28	9.29465e-26
LOC_Os03g58320	3.1154	4.7484	5.4801	0.3692	0.3987	0.6576	-3.20953	2.01867e-16	2.16345e-14
LOC_Os03g08410	0.7363	1.2175	1.0698	0.1582	0.0854	0.0512	-3.39493	3.56132e-07	7.84366e-06
LOC_Os03g50290	376.967	292.513	281.574	28.8982	29.5646	28.1231	-3.48004	6.11438e-79	1.95651e-75
LOC_Os11g05730	2.557	0.9281	1.7801	0.2471	0.0741	0.0667	-3.83878	7.12693e-05	0.00080543
LOC_Os10g25040	12.4391	17.0565	17.4858	1.0826	1.1616	1.0114	-3.85428	1.585e-108	1.18342e-104
LOC_Os12g38140	1.5588	3.3078	2.6132	0.1236	0.3338	0	-4.0484	1.31017e-06	2.47232e-05
LOC_Os01g10490	2.7794	3.7188	3.4047	0.1686	0.1517	0.2388	-4.13712	8.64501e-18	1.12581e-15
LOC_Os05g34700	6.9578	7.0186	5.9146	0.2421	0.1907	0.2941	-4.78043	6.92445e-40	5.74448e-37
LOC_Os12g29220	240.418	190.063	191.578	1.7111	0.7564	1.1181	-7.4674	3.09852e-149	6.94037e-145

## Sheet: Supplemental Data Set S3
Supplemental Data. Ma et al. (2023). OsGF14f affects osmotic stress tolerance. Plant Cell.
Supplemental Data Set S3. List of the 106 functionally characterized DEGs. The gene imformation (name, full name and trait) was retrieved and downloaded from the Molecular Breeding Knowledgebase ( https://www.mbkbase.org/).
Gene ID	Gene name	Full name	Trait
LOC_Os12g36830	RSOsPR10,OsPR10a,OsPR10alpha,RsOsPR10a,OsPBZ14,PR10a	root-specific oryza sativa pr10,pathogenesis-related protein,root specific rice pr10,root-specific ospr10a	ethylene,jasmonate,jasmonic acid,jasmonic,salicylic acid,biotic stress,root,insect resistance,salt tolerance,abiotic stress,drought tolerance,transcription factor,blast resistance,sa ,drought,ja ,salt
LOC_Os12g29220	Xa25,OsSWEET13,OsMtN3,SWEET13,xa25	nodulin/sweet 13,xanthomonas campestris pv. oryzae resistance-25,nodulin mtn3 family protein,major disease resistance protein xa25,disease susceptible protein xa25,xanthomonas oryzae pv. oryzae resistance 25,xanthomonas oryzae pv. oryzae resistance-25	seedling,resistant,bacterial blight,blight resistance,growth,xoo,stress tolerance,blight,disease resistance,cterial blight
LOC_Os12g27830	OsDR,DR,OsEnS-150	endosperm-specific gene 150,dehydrogenase/reductase	stress tolerance
LOC_Os12g25090	Sci1,PR6	member of the potato inhibitor i family,ossci 1,subitilisin-chymotrypsin inhibitor	disease resistance
LOC_Os12g16720	sl,CYP71P1,sl*,spl1,SL	cytochrome p450 71p1,sekiguchi lesion	disease resistance,stress tolerance
LOC_Os12g03050	ONAC300,NAC300,ONAC077,NAC77,ONAC132,NAC132	nac domain-containing protein 132,nac domain-containing protein 30,nac domain-containing protein 77	meristem,shoot apical meristem,flower,root,disease resistance,culm,panicle,shoot
LOC_Os11g40150	OsRad51,RAD51A1,OsRAD51A1	dna repair protein rad51a1,5' splice site does not follow gt-ag rule,rad51	flower
LOC_Os11g32100	OsICE1,ICE1,OsbHLH002	basic helix-loop-helix protein 002,inducer of cbf expression 1	stress tolerance,cold tolerance,seedlings,transcription factor,tolerance,cold stress
LOC_Os11g19840	OMT	o-methyltransferase	stress tolerance
LOC_Os11g11550			disease resistance
LOC_Os11g08200	OsAsp1,OsAP1,Asp1	aspartic protease 1,aspartyl proteinase,nucellin-like protein,similar to barley nucellin protein,osap 1, aspartic protease-like protein	embryo
LOC_Os11g05470	Fdr2,FDR2,Rcn1,RCN1	panicle branching,cen-like protein fdr2,RICE TERMINAL FLOWER 1/CENTRORADIALIS HOMOLOG 1,expressed in floral promidia,transition to reproductive phase	flowering,panicle flower,heading date
LOC_Os11g04104	TOM3,OsZIFL7,ZIFL7	zinc-induced facilitator-like 7	seed
LOC_Os10g37660	OsTRE1,TRE1,OsTRE	trehalase 1	drought tolerance,stress tolerance,disease resistance,drought,chilling,aba ,salt stress,drought stress,growth,tolerance,seedlings,stress,salt,salt tolerance,aba,resistance
LOC_Os10g35370	PORB,PORA,OsPORB,fgl,PoPA,FGL	nadph-dependent protochlorophyllide oxidoreductase a,nadph: protochlorophyllide oxidoreductase b,faded green leaf,chlorophyll synthesis under high light conditions	chlorophyll,sucrose,seedling,leaf development,reproductive growth,reproductive,leaf,development,growth
LOC_Os10g28000	GR3,OsGR3	glutathione reductase 3	seedling,sheath,abscisic acid,jasmonate,salicylic acid,biotic stress,oxidative stress,stress tolerance,root,salt tolerance,chloroplast,mitochondria,salt,aba ,salt stress,salinity,tolerance,stress,oxidative
LOC_Os10g26940	WGP1,RD22,OsBURP16	non-catalytic pg1beta subunit,cell wall protein wgp1,polygalacturonase isoenzyme 1 beta subunit,beta subunit of polygalacturonase 1,cell adhesion, resistance to cold, salinity and drought stress,polygalacturonase 1 beta subunit,burp domain-containing protein 16,脦虏-subunit of polygalacturonase 1,oswgp 1	other stress resistance,abiotic stress,stress tolerance,drought tolerance,cell wall,salt tolerance,drought
LOC_Os10g25130	OsAlaAT1,AlaAT1,AlaAT,alaAT,ALT-1,ALAAT	alanine-aminotransferase 1,alanine aminotransferase,alanine transaminase 1,alaat	nitrogen,storage substances,seed,starch,stress tolerance,endosperm
LOC_Os10g25040	RCCR2,OsRCCR2	red chlorophyll catabolite reductase 2	leaf
LOC_Os10g02880	ZRP4	o-methyltransferase zrp4	disease resistance,stress tolerance
LOC_Os09g30458			disease resistance
LOC_Os09g23300	OsVIT2,OsVIT1	Vacuolar Iron Transporter 2,vacuolar iron transporter 2,fe and zn content in seed,vacuolar fe and mn transporter 1,fe and zn translocation	quality,sheath,transporter,mitochondria,iron,manganese,growth,seed,shoot,leaf,zinc
LOC_Os09g20220	GSTU5,OsGSTU5	tau class glutathione s-transferase 5	stress tolerance
LOC_Os08g43390		-	disease resistance,growth,seed,growth rate,resistance,disease
LOC_Os08g39850	LOX9,LOX2,OsLOX9,LOX8,OsLOX8,OsLOX2	lipoxygenase-2,lipoxygenase 8,lipoxygenase 9	stress tolerance
LOC_Os08g28710	OsRLCK253,RLCK253	receptor-like cytoplasmic kinase 253	yield,abiotic stress,salt tolerance,stress tolerance,salt
LOC_Os08g16050	TET11,OsTET11	tetraspanin 11	leaf,stress tolerance
LOC_Os08g10244	Pi-33,Pi33,PI33,RMg70	pyricularia oryzae resistance-33(t),magnaporthe grisea resistance 33,blast resistance 33	disease resistance
LOC_Os08g10080	NAC104,OMTN6,ONAC104	drought sensitivity,low spikelet fertility,nac domain-containing protein 104,Oryza miR164-targeted NAC gene 6,leaf rolling, wilting during drought stress,oryza mir164-targeted nac6,mir164-targeted nac6	panicle flower,leaf,drought tolerance,culm,stress tolerance
LOC_Os08g08960	OsGLP8-2,OsGER3,GLP8-2,OsEnS-117,GLP16,GER3,glp16	germin-like protein 16,germin-like protein 8-2,germin-like protein 3,endosperm-specific gene 117	storage substances,disease resistance
LOC_Os08g02220	OsGH9B16,GH9B16	glycoside hydrolase osgh9b16	stress tolerance
LOC_Os07g44130			panicle
LOC_Os07g41580	OsHAP3F,OsNF-YB10,NF-YB10,NF-YB,HAP3F,CBF-A	nuclear factor-y subunit b10,nuclear factor-y subunit nf-yb10,hap3 subunit of hap complex	heading date
LOC_Os07g33270	OsS40-15		leaf senescence,stress tolerance,leaf
LOC_Os07g15460	NRAMP1,OsNRAMP1,OsNramp6	metal transporter,nramp1 homolog/bcg product homolog,integral membrane protein, enhanced under fe-deficient conditions,putative, mouse bcg gene product homolog/mouse macrophage-specific membrane protein homolog,osnramp 1,cadmium uptake and translocation,natural resistance-associated macrophage protein1,homologues of mammalian nramp1 gene	root,stress tolerance,cadmium,shoot,growth,iron,transporter,soil stress
LOC_Os07g09340	AHA2,OsA2,OsPMA2,OsAHA2	plasma membrane h+ p-type atpase 2,plasma membrane h+-atpase 2,pm h+-atpase 2,plasma membrane h+ atpase	root,stress tolerance
LOC_Os07g05360	PsbR1,OsPsbR1,PsbR,PSBR	psii subunit psbr,photosystem ii subunit psbr 1,psii subunit psbr 1,photosystem ii subunit psbr	stress tolerance
LOC_Os07g02810	OsAAO3		cold tolerance,stress tolerance,drought tolerance
LOC_Os06g14030	OsGORK,K5.2,OsK5.2		sheath,leaf,potassium,stomatal
LOC_Os06g11290	OsOPR1,OPDAR1,OsOPR11,OPDAR,OsOPR2,opda,OPR1,OsOPR06-6,RRJ4,OsOPR	12-oxo-phytodienoic acid reductase,opda reductase,12-oxophytodienoic acid reductase,12-oxo-phytodienoic acid reductase 1,oxo-phytodienoic acid reductase	jasmonic acid,jasmonic,disease resistance,stress tolerance,defense response
LOC_Os06g09660	ARF16,OsARF16	auxin response factor 16,auxin response factor-16,auxin response in roots,OsARF16,phosphate starvation tolerance	root system architecture,architecture,stress tolerance,lateral root,growth,root hair,shoot,phosphate signaling,photosynthesis,biomass,pi signaling,cytokinin,root,phosphate transport,pi uptake,auxin,phosphate,iron,primary root,cytokinin response,transcription factor,soil stress,pi
LOC_Os06g04150	ChlM,MgMT	mg-protoporphyrin ix methyltransferase,mg-proto ix methyltransferase	chlorophyll,leaf,map-based cloning,plant growth
LOC_Os05g50380	OsAPL3,OsAGPL3,OsAGPL1,LSU3,APL3,AGPL3,AGPlar	agpase large unit 1,adp-glucose pyrophosphorylase large subunit 3,agpase large subunit 3,ADP-glucose pyrophosphorylase large subunit 3,adp-glucose pyrophosphorylase large subunit,culm starch conetnt,sativa adp-glucose pyrophosphorylase large subunit 3	seed development,abscisic acid,seed,others,starch,aba
LOC_Os05g39770	Osh36,OsAMTR1,AMTR1	aminotransferase 1,alanine:glyoxylate aminotransferase-like protein	leaf,salt tolerance,abiotic stress,stress tolerance,seed germination,seed,growth,biotic stress,root,stress,salt
LOC_Os05g36360	OsPUB44	plant u-box-containing protein 44,u-box protein 44	disease resistance,ubiquitin e3 ligase,immune response
LOC_Os05g33400	OsBphi262	brown planthopper-inducible gene 262,bph-inducible gene 262	insect resistance
LOC_Os05g29050	OsPLDzeta1,PLDzeta1,OsPLDrho1	phospholipase d rho 1	stress tolerance
LOC_Os05g15770	OsHI-XIP,dip3,XIP,DIP3	xylanase inhibitor protein 2,dip3,defense compound against herbivores, wounding, ja signal pathway,rice xylanase-inhibiting protein (XIP)-type gene,drought-induced protein 3	stress tolerance,disease resistance,other stress resistance,brown planthopper,development,growth,insect resistance,resistance
LOC_Os05g10650	PFK4,OsPFK04,OsPPi-PFK,PFK04	phosphofructokinase 4,pyrophosphate-dependent phosphofructo-1-kinase	stress tolerance
LOC_Os04g59210	prx63	class iii peroxidase 63	disease resistance,stress tolerance
LOC_Os04g58870	RLS2,OsEXO70A1,EXO70A1,EXO70A2,OrysaA2_Exo70,OsEXO70A2,OrysaA1_Exo70	exocyst subunit exo70 family protein a2,rapid leaf senescence 2,exocyst subunit exo70 family protein a1	map-based cloning,culm,vascular bundle,leaf
LOC_Os04g57720	OsRR6,OsRRA6,RR6	a-type rr 6,a-type response regulator,type a response regulator 6,cytokinin metabolism,Response regulator6,dwarfism,a-type response regulator 6	temperature,abiotic stress,root development,salt tolerance,seedling,dwarf,cytokinin,root,panicle,shoot,salinity
LOC_Os04g57500	OsVTE5	vitamin e deficient 5	stress tolerance
LOC_Os04g56990	OsRLI1		stress tolerance,leaf lamina joint bending,leaf angle,leaf,pi ,brassinosteroid,lamina,lamina joint,pi
LOC_Os04g56430	RMC,OsRLK,OsDUF26,OsRMC	ja sensitivity,number of crown root and lateral root,domain of unknown function 26,root coiling,root meander curling,receptor-like protein rmc,fe acquisition	seed,shoot,growth,stress tolerance,disease resistance,root,biomass,salt tolerance,seed germination,transcription factor,seedling,soil stress,jasmonic acid,root development,salt stress,salinity,ja ,salt
LOC_Os04g52450	Osl2	pyruvate-dependent gaba transaminase,aminotransferase	leaf senescence,transaminase,aminobutyric acid,senescence
LOC_Os04g48850	ACS,ACS2,OsACS2	spikelet fertility during drought stress ,1-amino-cyclopropane-1-carboxylate (ACC) synthase 2,resistance to blast fungus via restriction of fungal growth,ACC synthase2,ethylene and cyanide production,responsive to submergence stress,resistance to magnaporthe oryzae and rhizoctonia solani,1-aminocyclopropane-1-carboxylic acid synthase 2,responsive to drought stress,acc synthase,acc synthase 2	blast resistance,disease resistance,stress tolerance,leaf,panicle flower,drought tolerance,jasmonic acid,sheath blight resistance,ethylene,submergency tolerance,ja
LOC_Os04g43680	OsMYB55,OsMyb8,OsMYB4,LTR1,myb	myb transcription factor 4,transcription factor myb8,myb-related protein,myb transcription factor 8,rltr 1, transcription factor, binds to elicitor responsive element ltr in vitro and in vivo	sheath,seed,cterial blight,growth,biotic stress,flower,temperature,leaf,abiotic stress,drought tolerance,disease resistance,transcription factor,blight resistance,cold tolerance,stress tolerance,panicle,disease,drought,chilling,blight disease,defense,blight
LOC_Os04g41970	RT,OsGLU3,OsGH9A2	4-b-d-glucanase 3,4-b-d-glucanase,glycoside hydrolase osgh9a2,endo-1,4-b-D-glucanase 3,endo-1,root cell elongation and division	root,nitrogen,meristem,growth,lateral root,cell wall,phosphate,cell elongation,crown root,cellulose,crown
LOC_Os04g37980	OsMST1	monosaccharide transporter 1	transporter
LOC_Os04g32480	JAZ11,OsJAZ11,TIFY9,OsJAZ5,OsTIFY9	jasmonate zim-domain protein 5,jasmonate zim-domain protein 11.	stress tolerance
LOC_Os04g25650	MBP	membrane binding protein,osmbp	disease resistance
LOC_Os04g09900	OsCPS4,OsCPSsyn,OsCPSL3,OsCYC1,CYC1,CPS4,OsTPS15	cyclase 1,ent-copalyl diphosphate synthase like 3,syn-cdp synthase,rice ent-copalyl diphosphate (cdp) synthase 4,syn-copalyl diphosphate synthase,terpene synthase 15,ent-copalyl diphosphate synthase 4	gibberellin,growth,disease resistance,culm,stress tolerance,ga
LOC_Os03g61829	FEN1B,OsFEN-1b	flap endonuclease-1b	protein kinase,pi homeostasis,homeostasis,pi,pi ,growth
LOC_Os03g60370		-	growth,phosphate,seed germination,seed,phosphorus,cytoplasm,temperature
LOC_Os03g52860	OsLOX-L2,LOXL-2,LOX-L2,LOX-2,OsLOX2 (L-2),LOX1.1,L-2	promoting early seed germination, seed longevity,lipoxygenase l-2,rice Lipoxygenase 2(corresponding L-2),lipoxygenase 2	seed,seedling,disease resistance
LOC_Os03g50490	OsGS1,OsGLN1,GLN1,GS1,OsGS1;3	cytosolic glutamine synthase 3,cytosolic glutamine synthethase 1,glutamine synthetase 1	spikelet,root,leaf
LOC_Os03g48760	OsGLP3-4,OsOxO2,GLP3-4,Osoxo4,OXO2	oxalate oxidase 2,oxalate oxidase 4,german-like protein 3-4	disease resistance,stress tolerance
LOC_Os03g30420	GL3.2	grain length 3.2	morphological traits,yield
LOC_Os03g24930	OsRLCK109,RLCK109,OsBBS1	receptor-like cytoplasmic kinase 109	disease resistance,stress tolerance,panicle,salt,early leaf senescence,leaf,senescence,leaf senescence,salt stress,map-based cloning
LOC_Os03g21850	OsNTP6		cold tolerance,stress tolerance,heat tolerance,abscisic acid sensitivity
LOC_Os03g18030	Os2ODD8,2-ODD8,2ODD8,Os2-ODD8	2-oxoglutarate-dependent dioxygenase 8	abiotic stress trait,stress tolerance
LOC_Os03g17480	OsGSTL1,GSTL1,GSTZ4	glutathione s-transferase lambda 1,lambda class glutathione s-transferase 1,glutathione s-transferase, osgstz 4	stress tolerance
LOC_Os03g10640	OsPM3ATP2,ACA1,OsACA3,OsACA1	ca2+ p-type atpase 1	stress tolerance
LOC_Os03g09910	OsALD1,ALD1	agd2-like defense 1,agd2-like defense response protein 1,novel aminotransferase,aberrant growth and death2 agd2-like defense 1,putative aminotransferase ald1	magnaporthe oryzae,disease resistance,blast resistance,chloroplast,disease,resistance,blast
LOC_Os03g08310	OsJAZ3,TIFY11A,JAZ3,JAZ9,OsJAZ9,OsTIFY11a	drought and salt tolerance,drought and salinity tolerance,jasmonate zim-domain protein 9,jasmonate zim-domain protein 3	jasmonic acid,salt tolerance,jasmonate,transcription factor,drought tolerance,stress tolerance,ubiquitin,salt stress,ga ,tolerance,stress,ja,ja ,salt
LOC_Os03g03510	OsCIPK09,CIPK09,CIPK9,OsCIPK9	cbl-interacting protein kinase 9	stress tolerance
LOC_Os02g54254	OsLKR,SDH	lysine ketoglutarate reductase/saccharopine dehydrogenase	grain,seed,transcription factor,endosperm
LOC_Os02g49880	Ghd2,OsK,OsCCT09,OsBBX8	cct domain protein 9,b-box-containing protein 8,cct domain-containing gene 9,grain number,cct (co,and heading date 2,co-like and toc1) domain protein 9,plant height	yield,heading date,growth,grain filling,leaf,stress tolerance,drought tolerance,grain number,leaf senescence,disease resistance,plant height,senescence,grain-filling,drought stress ,resistance,drought,drought resistance,stress
LOC_Os02g47510	NCED1,OsNCED1	osnced 1,9-cis-epoxycarotenoid dioxygenase 1	disease resistance,stress tolerance
LOC_Os02g42620	RLCK78,OsRLCK78	receptor-like cytoplasmic kinase 78	disease resistance,stress tolerance
LOC_Os02g41904	Df-07,OsDEFL7,OsDf-07,CPT1,DEFL7,OsCPT1,CAL1,OsDEF7	defensin-like 7,cp-thionin 1	stress tolerance,pi ,blast,growth,xylem,root,xylem parenchyma,pi,pathogen,pi uptake
LOC_Os02g40784	OsCER1,OsGL1-4	glossy1-homologous gene 4,eceriferum 1	stress tolerance,cell death,development,pollen development,pollen,tapetum,tapetal programmed cell death
LOC_Os02g20970	OsNTMC2T6.2	ntmc2 type 6.2 protein,n-terminal trans- membrane and c2 domain protein 6.2,c2 domain containing protein,n-terminal-tm-c2 domain protein 6.2	drought tolerance,stress tolerance,salt tolerance
LOC_Os02g12380	HDAC2,OsHDAC2,HDA710	class-1 type histone deacetylase 2,semi-dwarf,Histone deacetylases 710,flag leaf morphology,awn development	dwarf,panicle flower,leaf,culm
LOC_Os01g74410	OsMYB48-1,OsMYB48,OsMYB48-2,Myb	myb transcription factor 48,myb factor protein,myb transcription factor,alternatively spliced,osmyb,partially processed mrna, intron 1 is spliced late	ethylene,abscisic acid,salt tolerance,drought tolerance,transcription factor,stress tolerance,salinity stress,drought,aba
LOC_Os01g74370	OsDSR3	duf966-stress repressive gene 3	stress tolerance
LOC_Os01g73200	prx22	class iii peroxidase 22	disease resistance,stress tolerance
LOC_Os01g72370	OsbHLH056,OsIRO2,IRO2	fe translocation to grain during seed maturation,secretion of mugineic acid family phytosiderophores,basic helix-loop-helix protein 056,fe uptake under fe-deficient conditions,fe transport during germination stage,fe uptake	seed,flower,vascular bundle,grain,root,soil stress,transcription factor,transporter,iron,ethylene,growth,shoot,stress tolerance,homeostasis,yield,vegetative
LOC_Os01g72210	OsCA2.5,OsIOSCA2.5,OsEnS-22,OsOSCA2.5	endosperm-specific gene 22,hyperosmolality-gated calcium-permeable channel 2.5,hyperosmolality-gated ca2+ permeable channel 2.5	stress tolerance
LOC_Os01g71624			stress tolerance
LOC_Os01g69010	MATE,FRDL4,OsFRDL4	frd3-like protein 4,citrate efflux mate transporter,OsFRDL4,aluminium tolerance	stress tolerance,root,transporter,aluminum,transcription factor,soil stress,xylem,al tolerance,tolerance
LOC_Os01g68770	SBP,OsSBP	selenium-binding protein,rsbp,selenium-binding protein homologue,putative selenium binding protein,bacterial blight and blast resistance	defense response,bacterial blight,defense,blast resistance,cterial blight,disease resistance,biotic stress,blight,stress tolerance
LOC_Os01g64890	OsMGT1,OsMRS2-2	magnesium uptake,mg transporter,magnesium transporter 1,Oryza sativa Magnesium Transporter 1,mrs2/mgt family member 2,aluminium, cadmium and茫聙聙lanthanum tolerance	magnesium,root,transporter,aluminum,cadmium,soil stress,shoot,al tolerance,xylem parenchyma,salt,sheath,salt tolerance,resistance,breeding,salt sensitivity,leaf,salt stress,tolerance,stress,xylem,biomass
LOC_Os01g62900	OsRopGEF5,P5CS2,OsP5CS2	guanine nucleotide exchange factor for rop 5,proline carboxylate synthase 2,pyrroline-5-carboxylate synthetase 2	stress tolerance
LOC_Os01g61990	NPR4,OsNPR4	osnpr 4,ankyrin-repeat protein,npr1-like gene 4	disease resistance
LOC_Os01g50070	OsMDR9,OsABCB4,MDR9,OsISC30,ABCB4,OsPGP4	mdr-like abc transporter,iron-sulfur cluster protein 30,p-glycoprotein 4,multidrug resistance 9,abc transporter superfamily abcb subgroup member 4	stress tolerance
LOC_Os01g48960	OsNADH-GOGAT,glutamate-synthase,NADH-GOGAT,GOGAT,OsGLT1,NADH-GOGAT1,GLT1,OsNADH-GOGAT1	nadh-glutamate synthase 1,nadh-glutamate synthase,glutamate synthase,ammonium assimilation in roots,nadh-dependent glutamate synthase 1,nadh-glu synthase,gogat,glutamate synthase (nadph) small chain	soil stress,yield,dwarf
LOC_Os01g42860	OCPI1,pi,Sci3,Sci2	protease inhibitor,subitilisin-chymotrypsin inhibitor,ossci 2,ossci 3,o. sativa chymotrypsin protease inhibitor 2,subtilisin-chymotrypsin protease inhibitor 2	grain,yield,grain yield,seed,growth,salt tolerance,drought tolerance,stress tolerance,osmotic response sensitivity,salt,drought resistance,drought
LOC_Os01g42850	OsATG7,ATG7	pollen maturation, degradation of ingracellular components in the tapetum, lipid metabolism of pollen grains through lands cycle-mediated phosphatidylcholine,autophagy associated gene 7,autophagy 7,delay of anther development, pollen maturation, larger spikelets,autophagy related 7,autophagy-related 7,osautophagy 7,growth retardation of cultured cells under sucrose starvation ,slower heading and …	dwarf,male sterility,sterility,pollination,panicle flower,flowering,pollen,tapetum,pollen development,anther development
LOC_Os01g42380	PDR9,PDR3,OsPDR3,OsPDR9	ospdr 3,pdr-like abc transporter,sativa pleiotropic drug resistance 3,pleiotropic drug resistance 3,pleiotropic drug resistance protein 3,pleiotropic drug resistance 9,pdr-type abc transporter 9,pdr3 abc transporter	seedling,ethylene,auxin,jasmonic acid,jasmonic,growth,root,salt tolerance,abiotic stress,disease resistance,stress tolerance,cytokinin,transporter,salt stress,salt
LOC_Os01g36720	NRT2.4,OsNRT2.4	high-affinity nitrate transporter 2.4	root,growth,transporter,nitrate
LOC_Os01g10490	OsGAE1	GA-enhanced gene1,dwarfism,gibberellin sensitivity	gibberellin,shoot,growth,reproductive,meristem,root,leaf,sheath,dwarf,vegetative
LOC_Os01g09700	OsACS5,OsBphi008a,ACS5,OS-ACS5	acc synthase 5,1-aminocyclopropane-1-carboxylic acid synthase	seedling,submergence,culm,sheath,meristem,vegetative,growth,adventitious root,root,leaf,gibberellin,stress tolerance,shoot,stem
LOC_Os01g06630	OsLEA1a,OsLEA20,LEA20,OsLEA1	late embryogenesis-abundant 1a,late embryogenesis-abundant 1,late embryogenesis abundant protein 20	abiotic stress,culm,tiller,disease resistance,vegetative,biotic stress,stem,tillering
LOC_Os01g02550	RLCK10,OsRLCK10	receptor-like cytoplasmic kinase 10	disease resistance

## Sheet: Supplemental Data Set S4
Supplemental Data. Ma et al. (2023). OsGF14f affects osmotic stress tolerance. Plant Cell.
Supplemental Data Set S4. List of potential OsGF14f interaction partners identified by yeast two-hybrid screening. The cDNA library from the 2-week-old rice seedlings of Nipponbare was cloned as prey in plasmid vector pGADT7 using SMART cDNA Library Construction Kit. The coding region of OsGF14f was cloned into the pGBKT7 vector and used as the bait. Yeast (Saccharomyces cerevisiae) transformants…
Gene ID	Gene name	Annotation
LOC_Os01g54350		protein kinase domain containing protein, expressed
LOC_Os02g06640		ubiquitin family protein, putative, expressed
LOC_Os02g22130	OsGAP1	GTPase-activating protein
LOC_Os02g34810	OsAPx8	ascorbate peroxidase gene
LOC_Os02g36974	OsGF14e	14-3-3 homologs
LOC_Os02g52780	OsbZIP23	bZIP transcription factor
LOC_Os03g03460		erythronate-4-phosphate dehydrogenase, putative, expressed
LOC_Os03g07270		glycine-rich cell wall protein, putative, expressed
LOC_Os03g09250	OsINO1-1	cytosolic l-myo-inositol 1-phosphate synthase
LOC_Os03g11290		expressed protein
LOC_Os03g23900		expressed protein
LOC_Os03g42760		zinc finger protein-related, putative, expressed
LOC_Os03g50480		phosphoglucomutase, putative, expressed
LOC_Os03g57790		ubiquitin-conjugating enzyme, putative, expressed
LOC_Os05g26902	OsDjA7	DnaJ protein
LOC_Os05g51690	NRR	nutrition response and root growth; CO2-Responsive CONSTANS, CONSTANS-like, and Time of Chlorophyll a/b Binding Protein1 (CCT) Protein
LOC_Os06g11980		DUF581 domain containing protein, expressed
LOC_Os09g19734	OsICS1	isochorismate synthase 1
LOC_Os10g06130		RNA recognition motif containing protein, expressed
LOC_Os10g30860		nicotiana lesion-inducing like, putative, expressed
LOC_Os10g41240		dual specificity protein phosphatase, putative, expressed

## Sheet: Supplemental Data Set S5
Supplemental Data. Ma et al. (2023). OsGF14f affects osmotic stress tolerance. Plant Cell.
Supplemental Table S5. Primers used in this study. All the primers were purchased from Sangon Biotech, China.
Name	Sequence (5’-3’)
GF14f-OE-F	acgcgtcgacacaaggtcagactaagtttgcg
GF14f-OE-R	ggactagttgacatacgcagccctaatctt
GF14f-sgRNA-6aF	acatcagtggtctttgccacggcagccaagccagca
GF14f sgRNA-6aR	tggcaaagaccactgatgtgttttagagctagaaat
GF14f-sgRNA-6bF	cacgcgatgcctcagcaggcaacacaagcggcagc
GF14f-sgRNA-6bR	cctgctgaggcatcgcgtggttttagagctagaaat
GF14f-Y2H-BD-F	catggaggccgaattcatgtcgcctgctgaggcatc
GF14f-Y2H-BD-R	gcaggtcgacggatccgtggccctctccttcaggctt
GF14f-Y2H-AD-F	ggaggccagtgaattcatgtcgcctgctgaggcatc
GF14f-Y2H-AD-R	cgagctcgatggatccgtggccctctccttcaggctt
bZIP23-Y2H-AD-F	cagtgaattccacccgatggattttccgggagggag
bZIP23-Y2H-AD-R	tatcgatgcccaccctcaccatggacccgtcagagtcct
bZIP23m-Y2H-AD-R	tatcgatgcccaccctcaaaggcaaattctctttg
bZIP46-Y2H-AD-F	cagtgaattccacccgatggagttgccggcggatgg
bZIP46-Y2H-AD-R	tatcgatgcccacccttaccatggaccagtcagtgt
bZIP72-Y2H-AD-F	cagtgaattccacccgatgctgacggataggtgggga
bZIP72-Y2H-AD-R	tatcgatgcccaccctcaccagggaccagtcagtgtt
UBQ-GF14f-GFP-F	ctgattaacagggatcccccatgtcgcctgctgaggcatc
UBQ-GF14f-GFP-R	tcgagactagtggtacccccgtggccctctccttcaggct
UBQ-bZIP23-GFP-F	ctgattaacagggatcccccatggattttccgggagggag
UBQ-bZIP23-GFP-R	tcgagactagtggtacccccccatggacccgtcagagtcc
bZIP23-sgRNA-6aF	ccgatgacgccgctgccgtgttttagagctagaaat
bZIP23-sgRNA-6aR	acggcagcggcgtcatcggcggcagccaagccagca
bZIP23-sgRNA-6bF	cggggtcgggaaggacttcgttttagagctagaaat
bZIP23-sgRNA-6bR	gaagtccttcccgaccccgcaacacaagcggcagc
GF14f-qF	acaaggtcagactaagtttgcgtt
GF14f-qR	gaattcgaccatttcctcgtaac
LEA3-2-qF	gaagctacacttaccactgcaa
LEA3-2-qR	atgggcgctctgtgtaattaag
OsCPI1-qF	gacaataacacccgtttcagtc
OsCPI1-qR	tgatgaactcattctggtcaca
OsJAZ3-qF	atatgtgatcagcgacgtacag
OsJAZ3-qR	aactaagcacaagcacaaagag
NAC104-qF	atgcctgtcaaagaattcactg
NAC104-qR	gcaaacagaaacatctacagca
Ghd2-qF	gttcacgcaaaatttgtcgaag
Ghd2-qR	tacaatcgcctactttctctcc
UBQ-qF	accacttcgaccgccactact
UBQ-qR	acgcctaagcctgctggtt
OsActin1-F	ggaatggaagctgcgggta
OsActin1-R	accacaggtagcaataggta
LEA3-2-EMSA-F	acccgaggcacacgtgtccacctcaccggggcacgtgtcgcgccgt
LEA3-2-EMSA-R	acggcgcgacacgtgccccggtgaggtggacacgtgtgcctcgggt
GF14f-EMSA-F	tggcgccttgccacgtgccccctccct
GF14f-EMSA-R	agggagggggcacgtggcaaggcgcca
GF14fm-EMSA-F	tggcgccttgccttttgccccctccct
GF14fm-EMSA-R	agggagggggcaaaaggcaaggcgcca
GF14f-pBD-F	cgtctagaactagtggatccatgtcgcctgctgaggcat
GF14f-pBD-R	tcctgcagcccgggggatccttagtggccctctccttca
bZIP23-pBD-F	cgtctagaactagtggatccatggattttccgggaggga
bZIP23-pBD-R	tcctgcagcccgggggatcctcaccatggacccgtcaga
bZIP23m-pBD-R	tcctgcagcccgggggatcctcaaaggcaaattctctttg
GF14f-6HA-F	gatatcgaattcctgcagcccatgtcgcctgctgaggcatc
GF14f-6HA-R	actagaactagtggatcccccgtggccctctccttcaggct
LEA3-2-Chip-F	aaaattaagcaaagcgtc
LEA3-2-Chip-R	tggcagaagcggctatataa
