# Supplementary material for: The 14-3-3 protein OsGF14f interacts with OsbZIP23 and enhances its activity to confer osmotic stress tolerance in rice
Source: Plant Cell. 2023 Jul 28;35(11):4173–89. doi: 10.1093/plcell/koad211 (PMC10615203; doi:10.1093/plcell/koad211)
Supplement: koad211_Supplementary_Data [file koad211_supplementary_data.zip › tpc.22.01233Supplemental DataSet S6. Summary of statistical analyses.xlsx]

## Sheet: Figure 1
Supplemental Data. Ma et al. (2023). OsGF14f affects osmotic stress tolerance. Plant Cell.
Supplemental Data Set S6. Summary of statistical analyses
Figure 1A
	Relative expression				P value
1h-Normal	0.95	1	1.05		0.00214319
1h-PEG	1.35	1.48	1.55
4h-Normal	1.12	0.98	0.91		0.00533682
4h-PEG	3.19	2.35	2.31
6h-Normal	1.24	0.81	1		0.0205082
6h-PEG	2.51	1.73	1.85
9h-Normal	1.19	1.06	0.8		0.212131
9h-PEG	1.46	1.22	1.08

## Sheet: Figure 2
Supplemental Data. Ma et al. (2023). OsGF14f affects osmotic stress tolerance. Plant Cell.
Supplemental Data Set S6. Summary of statistical analyses
Figure 2B
	Survival rates(%)				P-vaule
NIP	25	31.25	12.5
OE-2	68.75	62.5	50		0.00858092
OE-3	81.25	68.75	56.25		0.00724559
OE-5	100	75	68.75		0.00612226
Figure 2F
	Survival rates(%)				P-vaule
NIP	100	91.6667	81.25
Crispr-5	37.5	50	31.25		0.00266191
Crispr-11	29.1667	58.3333	37.5		0.0085243

## Sheet: Figure 3
Supplemental Data. Ma et al. (2023). OsGF14f affects osmotic stress tolerance. Plant Cell.
Supplemental Data Set S6. Summary of statistical analyses
Figure 3F
		Relative expression				P value
OsJZA3	Nip N	1.11	1.03	0.88
	Crispr-5 N	0.79	1.06	0.93		0.480962	Nip N VS Crispr-5 N
	Nip D	39.95	34.99	47.49
	Crispr-5 D	13.97	13.43	14.34		0.0173501	Nip D VS Crispr-5 D
OsCPI1	Nip N	1.01	0.98	1.01
	Crispr-5 N	1.01	1.04	0.89		0.691761	Nip N VS Crispr-5 N
	Nip D	122.51	103.96	106.38
	Crispr-5 D	49.69	55.56	63.47		0.00149362	Nip D VS Crispr-5 D
OsNAC104	Nip N	1.07	0.92	1.01
	Crispr-5 N	1.13	1.61	1.4		0.0594293	Nip N VS Crispr-5 N
	Nip D	0.56	0.41	0.52
	Crispr-5 D	0.84	0.95	0.96		0.00206695	Nip D VS Crispr-5 D
Ghd2	Nip N	1.09	1.08	0.86
	Crispr-5 N	1.14	1.67	1.78		0.069659	Nip N VS Crispr-5 N
	Nip D	0.49	0.39	0.51
	Crispr-5 D	0.83	0.89	1.09		0.00552307	Nip D VS Crispr-5 D

## Sheet: Figure 4
Supplemental Data. Ma et al. (2023). OsGF14f affects osmotic stress tolerance. Plant Cell.
Supplemental Data Set S6. Summary of statistical analyses
Figure 4A
	Relative expression				P value
Normal	0.95	1.07	0.98
5 μM ABA	1.44	1.99	1.58		0.0165883
Normal	0.95	1.07	0.98
10 μM ABA	2.65	2.62	2.19		0.0071476
Normal	0.95	1.07	0.98
50 μM ABA	1.29	1.58	1.81		0.0223609
Normal	1.13	0.84	1.05
100 μM ABA	3.03	2.18	2.67		0.00343091
Figure 4C
Short length(3 μM ABA)	Crispr-5 (cm)	Crispr-11 (cm)	Nip (cm)	OE3 (cm)	OE5 (cm)
	4.6	3.4	2.3	2.4	2.6
	4.3	4.8	4.1	3	3.4
	4.4	3.7	2.5	2.6	2.6
	2.8	4.7	4	3	3.1
	4.6	3.9	3.2	2.5	2.8
	4.8	3.8	4	3.4	2.7
	4.1	3.6	2.8	2.9	2.3
	3.8	4.2	3	2.4	3.4
	4	3.5	2.9	2.5	3
	3.9	4.3	3.5	2.4	3.2
	3.9	3.8	3.4	3.2	2.7
	4.1	3.9	3.2	2.1	2.6
	4.3	4.3	3	2.7	2.4
P value
	0.000252698	0.000724991		0.0104019	0.0454345
Figure 4D
	Crispr-5 (cm)	Crispr-11 (cm)	Nip (cm)	OE3 (cm)	OE5 (cm)
Root length(3 μM ABA)	3.7	4.7	2	1.6	2.5
	3.5	4.4	3.2	2.4	2.4
	4.2	3.2	2.7	2.5	1.6
	3.9	4	2.5	1.5	2.6
	3.5	3.8	2.9	2.4	2.3
	2.9	4.2	3	2	2.2
	3.4	3.8	2.7	1.8	2.1
	4	3.4	2.6	1.7	2
	3.6	3.6	2.3	2.3	1.8
	3.5	3.7	2.4	2.1	1.9
	3.4	3.2	2.2	2.2	2.1
	3.6	4.1	3	1.9	2.1
	3.7	3.3	2.7	1.8	2
P value	1.06834e-07	1.83235e-07		0.000103866	0.000408052

## Sheet: Figure 5
Supplemental Data. Ma et al. (2023). OsGF14f affects osmotic stress tolerance. Plant Cell.
Supplemental Data Set S6. Summary of statistical analyses
Figure 5A
	Relative expression						P value
Crispr-5-PEG	207.638	187.691	166.814	157.47	182.15	195.06	0.00642399
Nip-PEG	219.05	239.123	205.329	199.97	222.93	206.92
OE-PEG	321.673	300.951	278.259	252.79	241.24	275.31	0.000906065
Figure 5F
	Relative LUN/REN ratio			P value
pBD	0.901232	1.2803	0.818463
pBD-GF14f	1.56548	1.86195	1.70432
pBD-bZIP23	4.29439	3.44581	4.40799
pBD-bZIP23+35S-GF14f	6.46423	5.5262	7.15898	0.0142396	pBD-bZIP23 vs pBD-bZIP23+35S-GF14f
pBD-bZIP23m	2.91523	3.33594	3.02669
pBD-bZIP23m+35S-GF14f	3.03608	3.76424	3.26347	0.352434	pBD-bZIP23m vs pBD-bZIP23m+35S-GF14f

## Sheet: Figure 6
Supplemental Data. Ma et al. (2023). OsGF14f affects osmotic stress tolerance. Plant Cell.
Supplemental Data Set S6. Summary of statistical analyses
Figure 6B
	Survival rates(%)			P value
Nip	34.7826	18.75	18.75
OsGF14f-Crispr-5	4.34783	0	6.25
bZIP23-GFP-9	78.2609	62.5	68.75	0.00289348	bZIP23-GFP-9 VS Nip
bZIP23-GFP-9/OsGF14f-Crispr-5	30.7692	25	13.3333	0.00243586	bZIP23-GFP-9/OsGF14f-Crispr-5 VS bZIP23-GFP-9
Figure 6C
	Relative expression			P value
NIP-PEG	93.17	99.74	99.86
OsGF14f-Crispr-5-PEG	59.53	61.14	56.84
bZIP23-GFP-9-PEG	328.68	299.6	379.49	0.00898571	bZIP23-GFP-9 VS Nip
bZIP23-GFP-9/OsGF14f-Crispr-5PEG	96.48	94.2	87.65	0.00844166	bZIP23-GFP-9/OsGF14f-Crispr-5 VS bZIP23-GFP-9

## Sheet: Figure 7
Supplemental Data. Ma et al. (2023). OsGF14f affects osmotic stress tolerance. Plant Cell.
Supplemental Data Set S6. Summary of statistical analyses
Figure 7B
	Survival rates(%)			P-vaule
NIP	43.75	31.25	31.25
OsGF14f-OE-5	75	62.5	75	0.00385795	OsGF14f-OE-5 VS Nip
OsbZIP23-Crispr-3	25	12.5	12.5
OsGF14f-OE-5/OsbZIP23-Crispr-3	43.75	31.25	37.5	0.00377202	OsGF14f-OE-5/OsbZIP23-Crispr-3 VS OsGF14f-OE-5
Figure 7C
	Relative expression			P-vaule
NIP	156.09	182.25	172.72
OsGF14f-OE-5	249.99	280.33	295.83	0.00246406	OsGF14f-OE-5 VS Nip
OsbZIP23-Crispr-3	100.33	94.36	97.05
OsGF14f-OE-5/OsbZIP23-Crispr-3	138.93	131.27	142.47	0.000574606	OsGF14f-OE-5/OsbZIP23-Crispr-3 VS OsGF14f-OE-5

## Sheet: Figure 8
Supplemental Data. Ma et al. (2023). OsGF14f affects osmotic stress tolerance. Plant Cell.
Supplemental Data Set S6. Summary of statistical analyses
Figure 8C
	Relative expression			P value
OsbZIP23-Crispr-3	1.99	1.91	1.89	0.0457253
NIP	2.17	2.14	1.96
bZIP23-GFP-9	2.81	2.77	2.7	0.00078381

## Sheet: Supplemental Figure S2
Supplemental Data. Ma et al. (2023). OsGF14f affects osmotic stress tolerance. Plant Cell.
Supplemental Data Set S6. Summary of statistical analyses
Supplemental Figure S2
	Relative expression				P value
1h-Normal	1.06	1.07	0.89		0.00164569
1h-PEG	1.59	1.62	1.8
4h-Normal	1.08	1.01	0.92		0.01236
4h-PEG	0.76	0.72	0.82
6h-Normal	0.91	0.97	1.13		0.0116392
6h-PEG	0.59	0.73	0.67
9h-Normal	0.93	1.07	1		0.00116086
9h-PEG	0.59	0.65	0.56

## Sheet: Supplemental Figure S4
Supplemental Data. Ma et al. (2023). OsGF14f affects osmotic stress tolerance. Plant Cell.
Supplemental Data Set S6. Summary of statistical analyses
Supplemental Figure S4C
	Normal							PEG treatment
	Crispr-5	Crispr-11	Nip	OE-3	OE-5			Crispr-5	Crispr-11	Nip	OE-3	OE-5
Stomatal conductance	0.123	0.138	0.0984	0.104	0.0867			0.0377	0.0337	0.0301	0.014	0.0198
	0.142	0.102	0.109	0.101	0.112			0.0392	0.0472	0.0352	0.0305	0.0182
	0.0947	0.0765	0.123	0.112	0.0932			0.0425	0.0392	0.0172	0.0326	0.0125
	0.0987	0.0923	0.023	0.101	0.0912			0.0344	0.0436	0.0275	0.0292	0.021
	0.075	0.0857	0.0876	0.0687	0.0789			0.0345	0.0172	0.0342	0.0275	0.0129
	0.0875	0.0767	0.0769	0.0876	0.0799			0.0261	0.0307	0.0289	0.0125	0.0215
	0.0868	0.105	0.0321	0.1	0.122			0.0417	0.0376	0.0164	0.013	0.0231
	0.0767	0.112	0.0899	0.0757	0.0787			0.0276	0.0314	0.0357	0.0115	0.0319
	0.0813	0.0978	0.0945	0.0656	0.0876			0.0321	0.0325	0.0251	0.0107	0.0241
	0.0765	0.105	0.0784	0.0876	0.0978			0.0187	0.0376	0.0269	0.0115	0.0224
	0.0928	0.115	0.0864	0.0972	0.121			0.0295	0.0254	0.0304	0.0102	0.0226
	0.108	0.0876	0.233	0.124	0.112			0.0317	0.0324	0.0296	0.0327	0.0175
	0.117	0.092	0.0965	0.0797	0.0684			0.0285	0.0364	0.0417	0.0256	0.0299
	0.0975	0.0869	0.105	0.0876	0.102			0.0445	0.0367	0.0312	0.0267	0.0352
	0.0985	0.0932	0.1	0.0647	0.132			0.0397	0.0457	0.0249	0.042	0.0261
	0.0704	0.121	0.132	0.123	0.129			0.0375	0.0367	0.0236	0.0241	0.0185
P value	0.8451	0.915077		0.666721	0.8946			0.0295491	0.0124873		0.0389364	0.00876851
