# Supplementary material for: The 14-3-3 protein OsGF14f interacts with OsbZIP23 and enhances its activity to confer osmotic stress tolerance in rice
Source: Plant Cell. 2023 Jul 28;35(11):4173–89. doi: 10.1093/plcell/koad211 (PMC10615203; doi:10.1093/plcell/koad211)
Supplement: koad211_Supplementary_Data [file koad211_supplementary_data.zip › tpc.22.01233Supplemental File S3.txt]

Supplemental File S3. Multiple sequence alignment for Supplemental Figure S7A.
Amino acid sequence alignment of OsbZIP23 and its orthologs. The sequence alignment was preformed using Clustal W.
>OsbZIP09
------------------MASKAGGGGVARRGGGRMRSLGRQGSMYSLTLDEVQSQLGEP-------------LHSMNLDELLRSVFPDGLAIADGAGAT-----------TSSQQHQPGSGLLRQGSITMPPELSKKTVDEVWKGIQAAPKRNAETG-------GGGGGGRRRRERQPTLGEVTLEDFLVKAGVVTQGSLKELSDVGNVDPVGRGVTATGTVDLAPGSHWIEQYKQ-------------QIASTDAHHHGQQGVQGAYFPNRLVPQPLN--VGPGAILEPSYS--DGQTSSGMIGGMSDSQTPGRKRGMSGDVADKLMERRQKRMIKNRES-AARSRARKQAYTNELENKVSRLEEENVRLKRQKELD-------------ELICAVPVP--------EPKYQLRRTSSADF*
>OsbZIP10
MASEMSKNVKVTDDQEVTSQERDQSGGTKVGGEEEIAPLARQSSILSLTLEELQNSLCEPG----------RNFGSMNMDEFVANIWNAEEFQATTGGCKGAMEEAKVVDSGSGSGDAGGSGLCRQGSFSLPLPLCQKTVEEVWTEINQAPAHTSAPASAL--QPHAGSGGVAANDRQVTLGEMTLEDFLVKAGVVRGSFTGQAAMGSGMVNGPVNPMQQGQGGPMMFPVGPVNAMY-------------PVMGDGMGYPG--GYNGMAIVPPPPPAQGAMVVVSPGSSDGMSAMTHADMMNCIGNGMMIENGTRKRPHREDGCAEKTVERRQRRMIKNRES-AARSRARKQAYTVELEAELNYLKQENARLKEAEKTVLLT-------KKQMLVEKMMEQSKEKMNANRGGSQLRRSGSCMW*
>OsbZIP12
----------------MMASRVMASSSPSHTASDLARFAAGRGGGG----------SAGLG--------------SMNVEEILRGIYADMPTPALPLVGGDRPMSP---------------------LPAPDVAAAPRTAEEVWKEITGAGVAAAAGGVVPPAAAAAAAPAVVAGAGAGTGAEMTLEDFLAREGAVKE---------------------------------------------------------------------------DEAVVTDPSAAKGQVVMGFLNGAEVT---------GGVTGGRSRKRHLMDPMDRAAMQRQKRMIKNRES-AARSRERKQAYIAELESLVTQLEEENAKMFKEQEEQHQKR-----------LKELKEMVVPVIIRKTSARDLRRTNSMEW*
>OsbZIP23
-----------------MDFPGGSGRQQQLPPMTP-LPLARQGSVYSLTFDEFQS--TLGG--------VGKDFGSMNMDELLRSIWTAEESHAVGAATTTTATTASVA--AAEHAAVGAPPVQRQGSLTLPRTLSQKTVDEVWRDMMCFG--GGGAS-----TAPAAAEPPPPAHRQQTLGEITLEEFLVRAGVVREDMSVPPVPPAPTPTAAAVPPPPPPQQQTPMLFG---QSN-----------VFPPMVPPLSLGNGLVSGAVGHGGGGAASL--VSPVRPVSSNGFGKMEGGDLSSLSPSPVPYVFKGGLRGRK-APGIEKVVERRQRRMIKNRES-AARSRQRKQAYMMELEAEVAKLKELNDELQKKQDEMLEQQK-----------NEVLERMSRQVGPTAKRICLRRTLTGPW*
>OsbZIP29
------------------MSSHQGSGG-----------VSRQGSLCGLALSEVEGQL-----------------HGVNLDDLLRTGGG-----GAGAGAA-----------AAG----------------------RKTVDEVWRDIQGA------------------TGNGFLRPAGAAAGQMTLEDFLSRAGADSGS--------------GGGGGADG-------ARWAR-----------------------AHHHH---------VGRPVPRPLG--LGAGPVLDALYH--DGP--------VSGSKR--APAAGEGAAAEKTVERRKKRMIKNRES-AARSRARKQAYTNELENKISRLEEENKRLRMHKVSK------------PVFVHHFQEP*----------------------
>OsbZIP40
----------------MASSRVMAAAAASSSSSPPPPPPAAAAAGGAADLARFRSTSSGIG--------------SMNMDDILRNIYGEAAPP--PGAAGSAPAPPPAG--------------EAAGAPVAEVAAR-RTAEEVWKEIS------SSGGLSAPAPAPAAG-----AAGRGGGPEMTLEDFLAREDDPR----------------------------------------------------------------------------ATAVEGNMVVGFPNVTEGVGTAGGGR---------GGGGGGRGRKRTLMDPADRAAMQRQKRMIKNRES-AARSRERKQAYIAELEAQVAELEEEHAQLLREQEEKNQKR-----------LKEIKEQAVAVVIRKK-TQDLRRTNSMEW*
>OsbZIP42
------------MVYASPGTDASTDPDIDKNIRMTLRRLAQNREAARKSRLRKKAYVQQLE------------DSRMKLTQLEQELQRARQQGIIISTSGDQQRSTSEN---------------EALAFNMEYMRWLEEHNKQINELRSAVHTHAGDD---------DLQNIVSSVMAHHEEIFRIKGLAAKADALHVLSATWRTPLER-----------------------------------------------------------CFLWLGGFRPSDLLKLLADQLEPLTEQQLASIYNQQQSSQQAEETLSQGMEIIQDSLAKTVASQLGRAGSSSPSNAADHTAAALGKIGDMESLLQQADDLRMQSLQKMQRVLTTRQS----------ARALLLVSDYFSRLRALNSLWIARPQQ*-
>OsbZIP46
-----------------MELPADGS------------ALARQGSIYSLTFDEFQS--ALGS--------AEKDFGSMNMDELLRNIWTAEESQAIAPAAAAASAAAVVG--DAQQQQQ---PIQRQGSLTLPRTLSQKTVDEVWRDIMGLG--GSDDE-----DPAAAAAAAAPAQRQPTLGEMTLEEFLVRAGVVREDMGQTIVLPP----------------QAQALFP---GSN-----------VVA---PAMQLANGMLPGVVGVAPGAAAAMTVAAPATPVVLNGLGKVEGGDLSSLSP--VPYPFDTALRVRK-GPTVEKVVERRQRRMIKNRES-AARSRARKQAYIMELEAEVAKLKEQKAELQKKQVEMIQKQN-----------DEVMERITQQLGPKAKRFCLRRTLTGPW*
>OsbZIP62
-------------MGVHAMSCHGGGGGGGEG------ALSRQGSVYSLTLNEVESHLGEP-------------LRSMNLDDLLRTVLP-----AAAAAAE-----------TAG----------------------RKTVDEVWRDIQGA------------------STG---RHHATPMGEMTLEDFLSRAGVAVD----------------GAASAAG-------AHWLR-----------------------GHYPP---------PPPPTTTTLQYVGGSGAVVDGVYNRVDGHGVAGFLSQVGVAGR--KRGGGVDGVVEKTVERRQKRMIKNRES-AARSRARKQAYTNELENKISRLEEENQRLREHKAVADFSTFPSCVDFLKAFLTQKLEPVMQIVPQPEPKQQLRRTTSASF*
>OsbZIP66
---------------------------------------------------------MGGG--------LGKDFGSMNMDELLRSIWTAEESQAMASASAAAA---------AAEGGL-----QRQGSLTLPRTLSVKTVDEVWRDLEREASPGAAAA-----DGGGGGGEQQQPRRQPTLGEMTLEEFLVRAGVVRENTAAAAAMVAAAAAPPVAPRSIPAVNNSSIFFGNYGGVNDAAAAAAGAMGFSPVGIGDPTMGNRLMSGVAGIGGGAITVAPVDTSVGQMDSAGKG---DGDLSSPMAP-VPYPFEGVIRGRRSGGNVEKVVERRQRRMIKNRES-AARSRARKQAYTMELEAEVQKLKEQNMELQKKQEEIMEMQKNF---FPEMQKNQVLEAVNNPYG-QKKR-CLRRTLTGPW*
>OsbZIP72
-----MLTDRWGGRREAMEFGNGGSSSSERRAAAEGATLARQGSVYSLTFDEFQSALAGGGGGGGGGSGFGKDFGSMNMDELLRSIWTAEESQAMASASGSAAGVGVAV--GAPPTSL-----QRQGSLTLPRTLSAKTVDEVWRNLVRDEPPPVGAA-----DGG-----DMPPQRQSTLGEMTLEEFLVRAGVVRENPPAAPPPVP----PPMPPRPVPVVPKTTAFLGNFPGANDAGAAALG---FAPLGMGDPALGNGLMPRAVPVGLPGAAVA-MQTAVNQFDSGDKG---NSDLSSPTEP-MPYSFEGLVRGRRNGGGVEKVVERRQRRMIKNRES-AARSRARKQAYTLELEAEVQKLKEMNKELERKQADIMEMQK-----------NEVEEMIKDPFG-RRKRLCLRRTLTGPW*
