# Supplementary material for: The 14-3-3 protein OsGF14f interacts with OsbZIP23 and enhances its activity to confer osmotic stress tolerance in rice
Source: Plant Cell. 2023 Jul 28;35(11):4173–89. doi: 10.1093/plcell/koad211 (PMC10615203; doi:10.1093/plcell/koad211)
Supplement: koad211_Supplementary_Data [file koad211_supplementary_data.zip › tpc.22.01233Supplemental File S4.txt]

Supplemental File S4. Newick format of the phylogenetic tree for Supplemental Figure S7A.
((OsbZIP40:0.17792477,OsbZIP12:0.23801164)0.9680:0.28696304,((OsbZIP10:0.32718439,((OsbZIP72:0.11907243,OsbZIP66:0.09715068)0.9020:0.03799967,(OsbZIP46:0.10081492,OsbZIP23:0.14161056)0.9660:0.07062431)0.9670:0.14305245)0.5790:0.05942125,((OsbZIP62:0.17465054,OsbZIP29:0.26256327)0.8740:0.08064338,OsbZIP09:0.23974622)0.8100:0.11983287)0.4160:0.03202687,OsbZIP42:1.73456259);
